# Supplementary material for: Identification of novel prognostic risk signature of breast cancer based on ferroptosis-related genes
Source: Sci Rep. 2022 Aug 12;12:13766. doi: 10.1038/s41598-022-18044-8 (PMC9374692; doi:10.1038/s41598-022-18044-8)
Supplement: Supplementary file 10 — Supplementary Information 10. [file 41598_2022_18044_MOESM10_ESM.xlsx]

## Sheet: Sheet1
					Supplementary Table 1 The age and clinical conditions of each patient, including sampling time, pathological type,tumor staging and immunohistochemical status
No.	Sampling time	Pathological type	ER positive rate	PR positive rate	Her-2 status	Ki-67 expression	Lymph node stage	Tumor size	Age	Side
A01	2020.12.23	Invasive carcinoma	0.9	0.9	negative	0.2	N0	T1	36	L
A02	2020.12.18	Invasive carcinoma	0.7	0.8	negative	0.3	N2	T2	48	R
A03	2021.01.04	Invasive carcinoma	0.5	0.2	negative	0.2	N3	T3	61	L
A04	2020.12.23	Invasive carcinoma	0.9	0.05	negative	0.3	N0	T2	63	L
A05	2021.01.20	Invasive carcinoma	0.4	0.25	Positive	0.4	N0	T1	53	L
A06	2020.12.23	Invasive carcinoma	0.15	0.05	negative	0.4	N1	T2	37	L
A07	2020.12.16	Invasive carcinoma	1	1	negative	0.1	N2	T3	50	R
A08	2021.01.08	Invasive carcinoma	0.3	0	Positive	0.7	N1	T2	52	R
B01	2021.01.20	Invasive carcinoma	0	0	negative	0.8	N0	T2	49	L
B02	2020.12.14	Invasive carcinoma	0	0	negative	0.3	N1	T2	57	R
