# Supplementary material for: Identification of novel prognostic risk signature of breast cancer based on ferroptosis-related genes
Source: Sci Rep. 2022 Aug 12;12:13766. doi: 10.1038/s41598-022-18044-8 (PMC9374692; doi:10.1038/s41598-022-18044-8)
Supplement: Supplementary file 11 — Supplementary Information 11. [file 41598_2022_18044_MOESM11_ESM.xlsx]

## Sheet: Sheet1
Supplementary Table 2. 237 ferroptosis-related genes retrieved from FerrDb database
ID	Gene name	ID	Gene name	ID	Gene name	ID	Gene name	ID	Gene name	ID	Gene name
1	RPL8	41	ALOX15B	81	EPAS1	121	CISD1	160	GCH1	199	BLOC1S5-TXNDC5
2	IREB2	42	ALOXE3	82	HILPDA	122	FANCD2	161	PTGS2	200	EIF2S1
3	CS	43	PHKG2	83	HIF1A	123	FTMT	162	DUSP1	201	IL6
4	EMC2	44	ACO1	84	IFNG	124	HSPA5	163	NOS2	202	CXCL2
5	ACSF2	45	ULK1	85	ANO6	125	ATF4	164	NCF2	203	RELA
6	NOX1	46	ATG3	86	LPIN1	126	HELLS	165	MT3	204	HSD17B11
7	CYBB	47	ATG4D	87	HMGB1	127	SCD	166	UBC	205	AGPAT3
8	NOX3	48	BECN1	88	TNFAIP3	128	FADS2	167	ALB	206	SETD1B
9	NOX4	49	MAP1LC3A	89	TLR4	129	SRC	168	TXNRD1	207	FTL
10	NOX5	50	GABARAPL2	90	ATF3	130	STAT3	169	SRXN1	208	MAFG
11	DUOX1	51	GABARAPL1	91	ATM	131	PML	170	GPX2	209	IL33
12	DUOX2	52	ATG16L1	92	YY1AP1	132	MTOR	171	BNIP3	210	HAMP
13	G6PD	53	WIPI1	93	EGLN2	133	NFS1	172	OXSR1	211	STEAP3
14	PGD	54	WIPI2	94	MIOX	134	TP63	173	ANGPTL7	212	DRD5
15	VDAC2	55	SNX4	95	TAZ	135	CDKN1A	174	DDIT4	213	DRD4
16	PIK3CA	56	ATG13	96	MTDH	136	ENPP2	175	ASNS	214	MAP3K5
17	FLT3	57	ULK2	97	IDH1	137	FH	176	TSC22D3	215	SLC2A1
18	SCP2	58	SAT1	98	SIRT1	138	CISD2	177	DDIT3	216	SLC2A3
19	TP53	59	EGFR	99	FBXW7	139	CBS	178	JDP2	217	SLC2A6
20	ACSL4	60	MAPK3	100	PANX1	140	ISCU	179	SLC1A4	218	SLC2A8
21	LPCAT3	61	MAPK1	101	DNAJB6	141	ACSL3	180	PCK2	219	SLC2A12
22	NRAS	62	BID	102	BACH1	142	OTUB1	181	TXNIP	220	SLC2A14
23	KRAS	63	ZEB1	103	LONP1	143	CD44	182	VLDLR	221	EIF2AK4
24	HRAS	64	DPP4	104	SLC7A11	144	BRD4	183	GPT2	222	TFAP2C
25	TF	65	CDKN2A	105	GPX4	145	PRDX6	184	PSAT1	223	SP1
26	TFRC	66	PEBP1	106	AKR1C1	146	SESN2	185	LURAP1L	224	HBA1
27	TFR2	67	SOCS1	107	AKR1C2	147	NF2	186	SLC7A5	225	NNMT
28	SLC38A1	68	CDO1	108	AKR1C3	148	ARNTL	187	HERPUD1	226	PLIN4
29	SLC1A5	69	MYB	109	RB1	149	JUN	188	ZNF419	227	HIC1
30	GLS2	70	MAPK8	110	HSPB1	150	CA9	189	KLHL24	228	STMN1
31	GOT1	71	MAPK9	111	HSF1	151	TMBIM4	190	TRIB3	229	RRM2
32	ALOX5	72	CHAC1	112	GCLC	152	PLIN2	191	ZFP69B	230	CAPG
33	KEAP1	73	MAPK14	113	NFE2L2	153	AIFM2	192	ATP6V1G2	231	HNF4A
34	HMOX1	74	PRKAA2	114	SQSTM1	154	LAMP2	193	VEGFA	232	NGB
35	ATG5	75	PRKAA1	115	NQO1	155	ZFP36	194	GDF15	233	YWHAE
36	ATG7	76	ELAVL1	116	FTH1	156	PROM2	195	TUBE1	234	GABPB1
37	NCOA4	77	BAP1	117	MUC1	157	CHMP5	196	ARRDC3	235	AURKA
38	ALOX12	78	ABCC1	118	SLC3A2	158	CHMP6	197	CEBPG	236	RIPK1
39	ALOX12B	79	ACVR1B	119	MT1G	159	CAV1	198	RGS4	237	PRDX1
40	ALOX15	80	TGFBR1	120	SLC40A1
