# Supplementary material for: Identification of novel prognostic risk signature of breast cancer based on ferroptosis-related genes
Source: Sci Rep. 2022 Aug 12;12:13766. doi: 10.1038/s41598-022-18044-8 (PMC9374692; doi:10.1038/s41598-022-18044-8)
Supplement: Supplementary file 12 — Supplementary Information 12. [file 41598_2022_18044_MOESM12_ESM.xlsx]

sample_	cluster	AJCC_Stage	Age	ER_Status	PR_Status	HER2 Status
TCGA.A1.A0SF.01A	C1	Stage II	54	Positive	Positive	Negative	LumA
TCGA.A1.A0SG.01A	C1	Stage II	61	Positive	Positive	Negative	LumA
TCGA.A1.A0SH.01A	C1	Stage II	39	Negative	Positive	Negative	LumA
TCGA.A1.A0SI.01A	C1	Stage II	52	Positive	Positive	Negative	LumB
TCGA.A1.A0SK.01A	C1	Stage II	54	Negative	Negative	Negative	Basal
TCGA.A1.A0SN.01A	C1	Stage III	50	Positive	Positive	Positive	LumB
TCGA.A1.A0SO.01A	C1	Stage II	67	Negative	Negative	Negative	Basal
TCGA.A1.A0SQ.01A	C1	Stage II	45	Positive	Positive	Negative	LumA
TCGA.A2.A04N.01A	C1	Stage I	66	Positive	Positive	Negative	LumA
TCGA.A2.A04Q.01A	C1	Stage I	48	Negative	Negative	Negative	Basal
TCGA.A2.A04R.01A	C1	Stage I	36	Positive	Positive	Negative	LumB
TCGA.A2.A04T.01A	C1	Stage II	62	Negative	Negative	Negative	Basal
TCGA.A2.A04U.01A	C1	Stage II	47	Negative	Negative	Negative	Basal
TCGA.A2.A04V.01A	C1	Stage II	39	Positive	Positive	Negative	LumA
TCGA.A2.A04W.01A	C1	Stage II	50	Negative	Negative	Positive	Her2
TCGA.A2.A04X.01A	C1	Stage II	34	Positive	Positive	Positive	Her2
TCGA.A2.A04Y.01A	C1	Stage II	53	Positive	Positive	Negative	LumB
TCGA.A2.A0CQ.01A	C1	Stage I	62	Positive	Positive	Negative	LumA
TCGA.A2.A0CS.01A	C1	Stage IV	73	Positive	Positive	Negative	LumA
TCGA.A2.A0CU.01A	C1	Stage II	73	Positive	Positive	Negative	LumA
TCGA.A2.A0CW.01A	C1	Stage II	67	Positive	Positive	Negative	LumB
TCGA.A2.A0CX.01A	C1	Stage II	52	Positive	Negative	Positive	Her2
TCGA.A2.A0CY.01A	C1	Stage II	63	Positive	Positive	Negative	Indeterminate
TCGA.A2.A0D0.01A	C1	Stage II	60	Negative	Negative	Negative	Basal
TCGA.A2.A0D1.01A	C1	Stage II	76	Negative	Negative	Positive	Her2
TCGA.A2.A0D2.01A	C1	Stage II	45	Negative	Negative	Negative	Basal
TCGA.A2.A0D3.01A	C1	Stage I	42	Positive	Positive	Negative	LumA
TCGA.A2.A0D4.01A	C1	Stage II	37	Positive	Positive	Negative	LumB
TCGA.A2.A0EM.01A	C1	Stage I	73	Positive	Positive	Negative	LumA
TCGA.A2.A0ER.01A	C1	Stage I	63	Positive	Positive	Negative	LumA
TCGA.A2.A0ET.01A	C1	Stage III	58	Positive	Positive	Negative	LumA
TCGA.A2.A0EV.01A	C1	Stage I	80	Positive	Positive	Negative	LumA
TCGA.A2.A0EX.01A	C1	Stage II	46	Positive	Positive	Negative	LumA
TCGA.A2.A0EY.01A	C1	Stage II	62	Positive	Negative	Positive	LumB
TCGA.A2.A0SU.01A	C1	Stage II	66	Positive	Positive	Negative	LumA
TCGA.A2.A0SV.01A	C1	Stage IV	63	Positive	Positive	Negative	LumB
TCGA.A2.A0SX.01A	C1	Stage I	48	Negative	Negative	Negative	Basal
TCGA.A2.A0SY.01A	C1	Stage III	62	Positive	Positive	Positive	LumA
TCGA.A2.A0T0.01A	C1	Stage II	59	Negative	Negative	Negative	Basal
TCGA.A2.A0T1.01A	C1	Stage III	55	Negative	Negative	Positive	Her2
TCGA.A2.A0T2.01A	C1	Stage IV	66	Negative	Negative	Negative	Basal
TCGA.A2.A0T5.01A	C1	Stage II	39	Positive	Positive	Negative	LumA
TCGA.A2.A0YC.01A	C1	Stage II	59	Positive	Positive	Negative	LumA
TCGA.A2.A0YE.01A	C1	Stage II	48	Negative	Negative	Negative	Basal
TCGA.A2.A0YG.01A	C1	Stage III	63	Positive	Positive	Positive	LumB
TCGA.A2.A0YH.01A	C1	Stage III	53	Positive	Positive	Negative	LumB
TCGA.A2.A0YI.01A	C1	Stage I	62	Positive	Positive	Negative	LumA
TCGA.A2.A0YJ.01A	C1	Stage III	39	Positive	Negative	Negative	Basal
TCGA.A2.A0YM.01A	C1	Stage II	67	Negative	Negative	Negative	Basal
TCGA.A2.A0YT.01A	C1	Stage III	56	Positive	Negative	Negative	LumB
TCGA.A2.A1FW.01A	C1	Stage III	62	Positive	Negative	Negative	LumB
TCGA.A2.A1FX.01A	C1	Stage III	61	Positive	Positive	Negative	LumB
TCGA.A2.A1FZ.01A	C1	Stage II	63	Positive	Positive	Negative	LumA
TCGA.A2.A1G1.01A	C1	Stage II	85	Negative	Negative	Positive	Basal
TCGA.A2.A1G4.01A	C1	Stage III	71	Positive	Positive	Negative	LumB
TCGA.A2.A25B.01A	C1	Stage II	39	Positive	Positive	Negative	LumB
TCGA.A2.A25D.01A	C1	Stage III	90	Positive	Negative	Negative	LumA
TCGA.A2.A25E.01A	C1	Stage III	34	Positive	Positive	Indeterminate	LumB
TCGA.A2.A3XS.01A	C1	not reported	NA	Indeterminate	Indeterminate	Indeterminate	Indeterminate
TCGA.A2.A3XT.01A	C1	not reported	NA	Indeterminate	Indeterminate	Indeterminate	Indeterminate
TCGA.A2.A3XU.01A	C1	not reported	NA	Indeterminate	Indeterminate	Indeterminate	Indeterminate
TCGA.A2.A3XX.01A	C1	not reported	NA	Indeterminate	Indeterminate	Indeterminate	Indeterminate
TCGA.A2.A3XZ.01A	C1	not reported	NA	Indeterminate	Indeterminate	Indeterminate	Indeterminate
TCGA.A2.A3Y0.01A	C1	not reported	NA	Indeterminate	Indeterminate	Indeterminate	Indeterminate
TCGA.A2.A4S0.01A	C1	not reported	NA	Indeterminate	Indeterminate	Indeterminate	Indeterminate
TCGA.A2.A4S1.01A	C1	not reported	NA	Indeterminate	Indeterminate	Indeterminate	Indeterminate
TCGA.A2.A4S2.01A	C1	not reported	NA	Indeterminate	Indeterminate	Indeterminate	Indeterminate
TCGA.A2.A4S3.01A	C1	not reported	NA	Indeterminate	Indeterminate	Indeterminate	Indeterminate
TCGA.A7.A0CD.01A	C1	Stage I	66	Positive	Positive	Negative	LumA
TCGA.A7.A0CE.01A	C1	Stage II	57	Negative	Negative	Negative	Basal
TCGA.A7.A0CH.01A	C1	Stage II	79	Indeterminate	Indeterminate	Negative	LumA
TCGA.A7.A0CJ.01A	C1	Stage II	57	Positive	Positive	Negative	LumB
TCGA.A7.A0D9.01A	C1	Stage II	37	Positive	Negative	Negative	LumA
TCGA.A7.A0DA.01A	C1	Stage II	62	Negative	Negative	Negative	Basal
TCGA.A7.A0DC.01A	C1	Stage I	63	Positive	Negative	Negative	LumA
TCGA.A7.A13D.01A	C1	Stage II	46	Negative	Positive	Negative	Basal
TCGA.A7.A13E.01A	C1	Stage II	62	Positive	Negative	Negative	Basal
TCGA.A7.A13H.01A	C1	not reported	NA	Indeterminate	Indeterminate	Indeterminate	Indeterminate
TCGA.A7.A26E.01A	C1	Stage III	71	Positive	Positive	Negative	LumA
TCGA.A7.A26G.01A	C1	Stage II	50	Negative	Negative	Negative	Basal
TCGA.A7.A26H.01A	C1	Stage II	72	Positive	Negative	Positive	LumA
TCGA.A7.A2KD.01A	C1	not reported	NA	Indeterminate	Indeterminate	Indeterminate	LumB
TCGA.A7.A3IZ.01A	C1	not reported	NA	Indeterminate	Indeterminate	Indeterminate	LumA
TCGA.A7.A3J0.01A	C1	not reported	NA	Indeterminate	Indeterminate	Indeterminate	LumA
TCGA.A7.A3RF.01A	C1	not reported	NA	Indeterminate	Indeterminate	Indeterminate	Indeterminate
TCGA.A7.A4SB.01A	C1	not reported	NA	Indeterminate	Indeterminate	Indeterminate	Indeterminate
TCGA.A7.A4SD.01A	C1	not reported	NA	Indeterminate	Indeterminate	Indeterminate	Indeterminate
TCGA.A7.A4SE.01A	C1	not reported	NA	Indeterminate	Indeterminate	Indeterminate	Indeterminate
TCGA.A7.A56D.01A	C1	not reported	NA	Indeterminate	Indeterminate	Indeterminate	Indeterminate
TCGA.A7.A6VV.01A	C1	not reported	NA	Indeterminate	Indeterminate	Indeterminate	Indeterminate
TCGA.A7.A6VX.01A	C1	not reported	NA	Indeterminate	Indeterminate	Indeterminate	Indeterminate
TCGA.A8.A06N.01A	C1	Stage III	66	Positive	Negative	Negative	LumB
TCGA.A8.A06O.01A	C1	Stage I	60	Positive	Positive	Negative	LumB
TCGA.A8.A06P.01A	C1	Stage III	63	Positive	Positive	Negative	LumA
TCGA.A8.A06Q.01A	C1	Stage III	63	Positive	Positive	Negative	LumB
TCGA.A8.A06R.01A	C1	Stage II	69	Positive	Negative	Indeterminate	LumB
TCGA.A8.A06U.01A	C1	Stage II	80	Positive	Positive	Indeterminate	LumA
TCGA.A8.A06X.01A	C1	Stage II	77	Positive	Negative	Positive	LumB
TCGA.A8.A06Y.01A	C1	Stage II	66	Positive	Positive	Negative	LumA
TCGA.A8.A06Z.01A	C1	Stage II	84	Positive	Positive	Negative	LumB
TCGA.A8.A075.01A	C1	Stage II	42	Positive	Positive	Negative	LumB
TCGA.A8.A076.01A	C1	Stage II	66	Positive	Positive	Positive	LumB
TCGA.A8.A079.01A	C1	Stage III	69	Positive	Positive	Negative	LumB
TCGA.A8.A07B.01A	C1	Stage II	69	Positive	Positive	Positive	LumA
TCGA.A8.A07C.01A	C1	Stage II	57	Negative	Negative	Negative	Basal
TCGA.A8.A07F.01A	C1	Stage II	65	Positive	Positive	Negative	LumA
TCGA.A8.A07I.01A	C1	Stage III	69	Positive	Negative	Positive	Her2
TCGA.A8.A07L.01A	C1	Stage III	58	Positive	Positive	Negative	LumB
TCGA.A8.A07O.01A	C1	Stage II	51	Negative	Negative	Negative	Basal
TCGA.A8.A07P.01A	C1	Stage II	68	Positive	Positive	Positive	LumA
TCGA.A8.A07S.01A	C1	Stage II	73	Positive	Negative	Negative	LumB
TCGA.A8.A07U.01A	C1	Stage III	66	Negative	Positive	Negative	Basal
TCGA.A8.A07W.01A	C1	Stage IV	76	Positive	Positive	Negative	LumB
TCGA.A8.A081.01A	C1	Stage II	80	Positive	Positive	Negative	LumB
TCGA.A8.A082.01A	C1	Stage II	58	Positive	Positive	Negative	LumB
TCGA.A8.A083.01A	C1	Stage II	67	Positive	Positive	Negative	LumA
TCGA.A8.A084.01A	C1	Stage II	81	Positive	Negative	Negative	LumB
TCGA.A8.A085.01A	C1	Stage II	44	Positive	Positive	Negative	LumB
TCGA.A8.A086.01A	C1	Stage II	59	Positive	Positive	Negative	LumA
TCGA.A8.A08A.01A	C1	Stage I	89	Positive	Positive	Negative	Indeterminate
TCGA.A8.A08B.01A	C1	Stage II	52	Positive	Negative	Positive	Her2
TCGA.A8.A08C.01A	C1	Stage II	65	Positive	Positive	Negative	LumA
TCGA.A8.A08F.01A	C1	Stage III	59	Positive	Positive	Negative	LumB
TCGA.A8.A08G.01A	C1	Stage II	41	Positive	Positive	Positive	LumB
TCGA.A8.A08I.01A	C1	Stage II	53	Positive	Positive	Negative	LumB
TCGA.A8.A08J.01A	C1	Stage IV	52	Positive	Negative	Negative	Her2
TCGA.A8.A08L.01A	C1	Stage III	89	Positive	Negative	Negative	Her2
TCGA.A8.A08P.01A	C1	Stage III	70	Positive	Positive	Positive	LumB
TCGA.A8.A08R.01A	C1	Stage II	52	Negative	Negative	Negative	Basal
TCGA.A8.A08S.01A	C1	Stage II	71	Positive	Positive	Positive	LumB
TCGA.A8.A08T.01A	C1	Stage IV	64	Positive	Positive	Negative	LumA
TCGA.A8.A08X.01A	C1	Stage III	43	Negative	Negative	Positive	Her2
TCGA.A8.A08Z.01A	C1	Stage III	76	Positive	Positive	Negative	LumA
TCGA.A8.A090.01A	C1	Stage II	74	Positive	Positive	Negative	LumA
TCGA.A8.A091.01A	C1	Stage II	61	Positive	Negative	Negative	LumA
TCGA.A8.A092.01A	C1	Stage III	48	Positive	Positive	Negative	LumB
TCGA.A8.A093.01A	C1	Stage II	61	Positive	Positive	Negative	LumA
TCGA.A8.A094.01A	C1	Stage II	75	Positive	Negative	Negative	Her2
TCGA.A8.A095.01A	C1	Stage I	45	Positive	Positive	Negative	LumB
TCGA.A8.A096.01A	C1	Stage II	73	Positive	Positive	Negative	LumB
TCGA.A8.A097.01A	C1	Stage II	65	Positive	Positive	Positive	LumA
TCGA.A8.A099.01A	C1	not reported	76	Positive	Positive	Positive	LumA
TCGA.A8.A09A.01A	C1	not reported	40	Positive	Positive	Negative	LumA
TCGA.A8.A09E.01A	C1	Stage III	73	Positive	Positive	Indeterminate	Indeterminate
TCGA.A8.A09I.01A	C1	Stage II	84	Positive	Positive	Positive	LumB
TCGA.A8.A09M.01A	C1	Stage III	75	Positive	Positive	Negative	LumB
TCGA.A8.A09N.01A	C1	Stage III	57	Positive	Positive	Positive	LumB
TCGA.A8.A09Q.01A	C1	Stage III	83	Positive	Positive	Negative	LumB
TCGA.A8.A09V.01A	C1	Stage II	51	Positive	Positive	Negative	LumA
TCGA.A8.A09W.01A	C1	Stage III	70	Positive	Positive	Negative	LumB
TCGA.A8.A09X.01A	C1	Stage III	62	Negative	Negative	Negative	Her2
TCGA.A8.A09Z.01A	C1	Stage II	83	Positive	Negative	Negative	Indeterminate
TCGA.A8.A0A2.01A	C1	Stage II	66	Positive	Positive	Negative	LumA
TCGA.A8.A0A4.01A	C1	Stage II	73	Positive	Positive	Negative	LumA
TCGA.A8.A0A9.01A	C1	Stage II	80	Positive	Positive	Negative	LumA
TCGA.A8.A0AB.01A	C1	Stage II	54	Positive	Positive	Negative	LumA
TCGA.AC.A23C.01A	C1	not reported	62	Positive	Positive	Positive	LumA
TCGA.AC.A23E.01A	C1	not reported	50	Positive	Positive	Negative	LumA
TCGA.AC.A23G.01A	C1	not reported	NA	Indeterminate	Indeterminate	Indeterminate	LumA
TCGA.AC.A23H.01A	C1	not reported	90	Positive	Negative	Positive	Her2
TCGA.AC.A2B8.01A	C1	not reported	NA	Indeterminate	Indeterminate	Indeterminate	LumA
TCGA.AC.A2BK.01A	C1	not reported	NA	Indeterminate	Indeterminate	Indeterminate	Basal
TCGA.AC.A2FM.01A	C1	not reported	NA	Indeterminate	Indeterminate	Indeterminate	Indeterminate
TCGA.AC.A2QI.01A	C1	not reported	NA	Indeterminate	Indeterminate	Indeterminate	Indeterminate
TCGA.AC.A2QJ.01A	C1	not reported	NA	Indeterminate	Indeterminate	Indeterminate	Indeterminate
TCGA.AC.A3EH.01A	C1	not reported	NA	Indeterminate	Indeterminate	Indeterminate	Indeterminate
TCGA.AC.A3QP.01A	C1	not reported	NA	Indeterminate	Indeterminate	Indeterminate	Indeterminate
TCGA.AC.A3TM.01A	C1	not reported	NA	Indeterminate	Indeterminate	Indeterminate	Indeterminate
TCGA.AC.A3TN.01A	C1	not reported	NA	Indeterminate	Indeterminate	Indeterminate	Indeterminate
TCGA.AC.A3W5.01A	C1	not reported	NA	Indeterminate	Indeterminate	Indeterminate	Indeterminate
TCGA.AC.A3W6.01A	C1	not reported	NA	Indeterminate	Indeterminate	Indeterminate	Indeterminate
TCGA.AC.A3YJ.01A	C1	not reported	NA	Indeterminate	Indeterminate	Indeterminate	Indeterminate
TCGA.AC.A4ZE.01A	C1	not reported	NA	Indeterminate	Indeterminate	Indeterminate	Indeterminate
TCGA.AC.A5XS.01A	C1	not reported	NA	Indeterminate	Indeterminate	Indeterminate	Indeterminate
TCGA.AC.A62V.01A	C1	not reported	NA	Indeterminate	Indeterminate	Indeterminate	Indeterminate
TCGA.AC.A62X.01A	C1	not reported	NA	Indeterminate	Indeterminate	Indeterminate	Indeterminate
TCGA.AC.A62Y.01A	C1	not reported	NA	Indeterminate	Indeterminate	Indeterminate	Indeterminate
TCGA.AC.A6IW.01A	C1	not reported	NA	Indeterminate	Indeterminate	Indeterminate	Indeterminate
TCGA.AC.A6IX.06A	C1	not reported	NA	Indeterminate	Indeterminate	Indeterminate	Indeterminate
TCGA.AC.A6NO.01A	C1	not reported	NA	Indeterminate	Indeterminate	Indeterminate	Indeterminate
TCGA.AC.A8OR.01A	C1	not reported	NA	Indeterminate	Indeterminate	Indeterminate	Indeterminate
TCGA.AN.A03Y.01A	C1	Stage II	66	Positive	Positive	Negative	LumB
TCGA.AN.A046.01A	C1	Stage II	68	Positive	Positive	Negative	LumA
TCGA.AN.A049.01A	C1	Stage II	62	Positive	Positive	Negative	LumA
TCGA.AN.A04A.01A	C1	Stage III	36	Positive	Positive	Negative	LumA
TCGA.AN.A0AJ.01A	C1	Stage II	79	Positive	Positive	Positive	LumB
TCGA.AN.A0AK.01A	C1	Stage II	76	Positive	Negative	Negative	LumB
TCGA.AN.A0AM.01A	C1	Stage II	56	Positive	Negative	Negative	LumB
TCGA.AN.A0AR.01A	C1	Stage II	55	Negative	Negative	Negative	Indeterminate
TCGA.AN.A0AS.01A	C1	Stage III	70	Positive	Negative	Negative	LumA
TCGA.AN.A0FD.01A	C1	Stage II	71	Positive	Positive	Positive	LumA
TCGA.AN.A0FF.01A	C1	Stage I	32	Positive	Positive	Negative	LumB
TCGA.AN.A0FK.01A	C1	Stage III	88	Positive	Positive	Negative	LumA
TCGA.AN.A0FL.01A	C1	Stage II	62	Negative	Negative	Negative	Basal
TCGA.AN.A0FT.01A	C1	Stage II	63	Positive	Positive	Positive	LumA
TCGA.AN.A0FV.01A	C1	Stage II	58	Negative	Negative	Positive	Her2
TCGA.AN.A0FW.01A	C1	Stage III	67	Positive	Indeterminate	Negative	LumA
TCGA.AN.A0FX.01A	C1	Stage II	52	Negative	Negative	Negative	Basal
TCGA.AN.A0FY.01A	C1	Stage I	55	Positive	Positive	Negative	LumB
TCGA.AN.A0FZ.01A	C1	Stage III	45	Positive	Negative	Indeterminate	LumA
TCGA.AN.A0G0.01A	C1	Stage II	56	Negative	Negative	Negative	Basal
TCGA.AN.A0XN.01A	C1	Stage III	68	Negative	Positive	Negative	LumA
TCGA.AN.A0XO.01A	C1	Stage III	59	Positive	Negative	Negative	LumA
TCGA.AN.A0XP.01A	C1	Stage III	69	Positive	Positive	Negative	LumA
TCGA.AN.A0XR.01A	C1	Stage III	55	Positive	Negative	Negative	LumB
TCGA.AN.A0XS.01A	C1	Stage III	63	Negative	Positive	Negative	LumA
TCGA.AN.A0XU.01A	C1	Stage II	54	Negative	Negative	Negative	Basal
TCGA.AN.A0XV.01A	C1	Stage III	67	Positive	Positive	Negative	LumA
TCGA.AN.A0XW.01A	C1	Stage III	36	Positive	Positive	Negative	LumA
TCGA.AO.A03L.01A	C1	Stage III	34	Positive	Positive	Negative	LumA
TCGA.AO.A03N.01B	C1	Stage II	59	Positive	Positive	Negative	LumB
TCGA.AO.A03O.01A	C1	Stage II	69	Positive	Positive	Negative	LumB
TCGA.AO.A03P.01A	C1	Stage II	54	Positive	Positive	Negative	LumB
TCGA.AO.A03T.01A	C1	Stage II	42	Positive	Positive	Negative	Normal
TCGA.AO.A03V.01A	C1	Stage I	41	Positive	Positive	Negative	LumA
TCGA.AO.A0J2.01A	C1	Stage I	41	Negative	Negative	Negative	Her2
TCGA.AO.A0J3.01A	C1	Stage II	67	Positive	Positive	Negative	LumB
TCGA.AO.A0J4.01A	C1	Stage I	41	Negative	Negative	Negative	Basal
TCGA.AO.A0J5.01A	C1	Stage IV	48	Positive	Negative	Negative	LumA
TCGA.AO.A0J6.01A	C1	Stage II	61	Negative	Negative	Negative	Basal
TCGA.AO.A0J7.01A	C1	Stage II	71	Positive	Positive	Negative	LumB
TCGA.AO.A0J8.01A	C1	Stage II	61	Positive	Positive	Negative	LumA
TCGA.AO.A0J9.01A	C1	Stage III	61	Positive	Positive	Negative	LumA
TCGA.AO.A0JD.01A	C1	Stage III	59	Positive	Positive	Negative	LumB
TCGA.AO.A0JL.01A	C1	Stage III	59	Negative	Negative	Negative	Basal
TCGA.AO.A0JM.01A	C1	Stage II	40	Positive	Positive	Positive	LumB
TCGA.AO.A124.01A	C1	Stage II	38	Negative	Negative	Negative	Basal
TCGA.AO.A125.01A	C1	Stage II	72	Positive	Positive	Negative	LumA
TCGA.AO.A126.01A	C1	Stage II	39	Positive	Positive	Negative	LumA
TCGA.AO.A128.01A	C1	Stage II	61	Negative	Negative	Negative	Basal
TCGA.AO.A129.01A	C1	Stage II	29	Negative	Negative	Negative	Basal
TCGA.AO.A12B.01A	C1	Stage II	63	Positive	Positive	Negative	LumA
TCGA.AO.A12C.01A	C1	Stage II	42	Positive	Positive	Positive	LumA
TCGA.AO.A12D.01A	C1	Stage II	43	Negative	Negative	Positive	Her2
TCGA.AO.A12G.01A	C1	Stage II	75	Positive	Positive	Negative	LumA
TCGA.AO.A12H.01A	C1	Stage II	69	Positive	Positive	Negative	LumA
TCGA.AO.A1KP.01A	C1	Stage II	77	Positive	Positive	Negative	LumB
TCGA.AO.A1KQ.01A	C1	Stage III	84	Positive	Positive	Negative	LumB
TCGA.AO.A1KR.01A	C1	not reported	51	Negative	Negative	Indeterminate	Basal
TCGA.AO.A1KS.01A	C1	Stage II	69	Positive	Positive	Negative	LumB
TCGA.AO.A1KT.01A	C1	Stage II	78	Positive	Positive	Negative	LumB
TCGA.AQ.A04J.01A	C1	Stage II	45	Negative	Negative	Negative	Basal
TCGA.AQ.A04L.01B	C1	Stage II	48	Positive	Negative	Positive	LumA
TCGA.AQ.A0Y5.01A	C1	Stage III	70	Positive	Positive	Positive	LumA
TCGA.AQ.A1H2.01A	C1	Stage III	84	Positive	Positive	Positive	LumA
TCGA.AQ.A1H3.01A	C1	Stage III	49	Positive	Positive	Negative	LumA
TCGA.AQ.A54O.01A	C1	not reported	NA	Indeterminate	Indeterminate	Indeterminate	Indeterminate
TCGA.AQ.A7U7.01A	C1	not reported	NA	Indeterminate	Indeterminate	Indeterminate	Indeterminate
TCGA.AR.A0TQ.01A	C1	Stage III	27	Positive	Negative	Positive	LumB
TCGA.AR.A0TR.01A	C1	Stage II	68	Positive	Positive	Negative	LumA
TCGA.AR.A0TS.01A	C1	Stage II	46	Negative	Negative	Negative	Basal
TCGA.AR.A0TT.01A	C1	Stage III	53	Positive	Negative	Negative	LumB
TCGA.AR.A0TU.01A	C1	Stage II	35	Negative	Negative	Negative	Basal
TCGA.AR.A0TV.01A	C1	Stage II	66	Positive	Positive	Negative	LumB
TCGA.AR.A0TX.01A	C1	Stage II	64	Positive	Positive	Positive	Her2
TCGA.AR.A0TY.01A	C1	Stage II	54	Positive	Negative	Negative	LumB
TCGA.AR.A0TZ.01A	C1	Stage III	43	Positive	Positive	Negative	LumA
TCGA.AR.A0U0.01A	C1	Stage II	73	Negative	Negative	Negative	Basal
TCGA.AR.A0U2.01A	C1	Stage III	47	Positive	Positive	Negative	LumB
TCGA.AR.A1AH.01A	C1	Stage II	51	Positive	Negative	Negative	Basal
TCGA.AR.A1AI.01A	C1	Stage II	47	Negative	Negative	Negative	Basal
TCGA.AR.A1AJ.01A	C1	Stage I	83	Positive	Negative	Negative	Basal
TCGA.AR.A1AN.01A	C1	Stage II	46	Positive	Positive	Negative	LumA
TCGA.AR.A1AP.01A	C1	Stage I	80	Positive	Positive	Negative	LumA
TCGA.AR.A1AQ.01A	C1	Stage II	49	Negative	Negative	Negative	Basal
TCGA.AR.A1AR.01A	C1	Stage III	50	Negative	Negative	Negative	Basal
TCGA.AR.A1AS.01A	C1	Stage II	54	Positive	Positive	Negative	LumA
TCGA.AR.A1AV.01A	C1	Stage II	68	Positive	Positive	Negative	LumA
TCGA.AR.A1AW.01A	C1	Stage II	65	Positive	Positive	Negative	LumB
TCGA.AR.A1AX.01A	C1	Stage I	64	Positive	Positive	Positive	LumA
TCGA.AR.A1AY.01A	C1	Stage I	65	Negative	Negative	Negative	Basal
TCGA.AR.A24K.01A	C1	Stage II	46	Positive	Positive	Negative	LumB
TCGA.AR.A24M.01A	C1	Stage III	38	Positive	Positive	Negative	LumA
TCGA.AR.A24N.01A	C1	Stage I	54	Positive	Positive	Negative	LumB
TCGA.AR.A24P.01A	C1	Stage I	47	Positive	Positive	Negative	LumA
TCGA.AR.A24Q.01A	C1	Stage II	49	Positive	Negative	Negative	Basal
TCGA.AR.A24R.01A	C1	Stage III	45	Positive	Positive	Negative	LumB
TCGA.AR.A24S.01A	C1	Stage I	61	Positive	Positive	Negative	LumB
TCGA.AR.A24T.01A	C1	Stage III	46	Positive	Positive	Negative	LumA
TCGA.AR.A24U.01A	C1	Stage II	47	Negative	Negative	Positive	Her2
TCGA.AR.A24V.01A	C1	Stage II	52	Positive	Positive	Negative	LumA
TCGA.AR.A24X.01A	C1	Stage II	52	Positive	Positive	Negative	LumA
TCGA.AR.A24Z.01A	C1	Stage II	57	Positive	Positive	Negative	LumB
TCGA.AR.A250.01A	C1	Stage II	58	Positive	Negative	Positive	LumB
TCGA.AR.A251.01A	C1	Stage III	51	Positive	Negative	Negative	Basal
TCGA.AR.A252.01A	C1	Stage I	50	Positive	Positive	Negative	LumA
TCGA.AR.A254.01A	C1	Stage III	50	Positive	Positive	Positive	Her2
TCGA.AR.A255.01A	C1	Stage I	62	Positive	Positive	Positive	LumA
TCGA.AR.A256.01A	C1	Stage II	45	Negative	Negative	Negative	Basal
TCGA.AR.A2LE.01A	C1	not reported	NA	Indeterminate	Indeterminate	Indeterminate	LumA
TCGA.AR.A2LJ.01A	C1	not reported	NA	Indeterminate	Indeterminate	Indeterminate	Indeterminate
TCGA.AR.A2LK.01A	C1	not reported	NA	Indeterminate	Indeterminate	Indeterminate	LumB
TCGA.AR.A2LL.01A	C1	not reported	NA	Indeterminate	Indeterminate	Indeterminate	LumB
TCGA.AR.A2LR.01A	C1	not reported	NA	Indeterminate	Indeterminate	Indeterminate	Basal
TCGA.B6.A0I1.01A	C1	not reported	NA	Indeterminate	Indeterminate	Indeterminate	Basal
TCGA.B6.A0I2.01A	C1	Stage I	45	Indeterminate	Indeterminate	Negative	Basal
TCGA.B6.A0I5.01A	C1	Stage II	49	Positive	Positive	Negative	LumA
TCGA.B6.A0I9.01A	C1	Stage IV	62	Indeterminate	Positive	Positive	Her2
TCGA.B6.A0IA.01A	C1	Stage II	51	Positive	Positive	Negative	LumA
TCGA.B6.A0IB.01A	C1	Stage IV	64	Positive	Positive	Negative	LumB
TCGA.B6.A0IC.01A	C1	not reported	90	Positive	Positive	Negative	LumA
TCGA.B6.A0IG.01A	C1	Stage II	50	Positive	Positive	Indeterminate	LumA
TCGA.B6.A0IJ.01A	C1	Stage II	42	Positive	Positive	Negative	Basal
TCGA.B6.A0IK.01A	C1	Stage III	63	Negative	Negative	Negative	Her2
TCGA.B6.A0IM.01A	C1	Stage II	75	Positive	Positive	Negative	LumA
TCGA.B6.A0IN.01A	C1	not reported	45	Positive	Negative	Indeterminate	LumB
TCGA.B6.A0IP.01A	C1	Stage I	74	Positive	Positive	Negative	LumA
TCGA.B6.A0IQ.01A	C1	Stage III	40	Negative	Negative	Negative	Basal
TCGA.B6.A0RG.01A	C1	Stage II	26	Negative	Negative	Negative	LumA
TCGA.B6.A0RH.01A	C1	Stage II	51	Positive	Positive	Positive	Her2
TCGA.B6.A0RI.01A	C1	Stage III	44	Positive	Positive	Negative	LumA
TCGA.B6.A0RL.01A	C1	Stage II	60	Positive	Positive	Negative	LumB
TCGA.B6.A0RM.01A	C1	not reported	57	Positive	Positive	Negative	LumA
TCGA.B6.A0RN.01A	C1	Stage I	60	Negative	Negative	Negative	LumA
TCGA.B6.A0RO.01A	C1	Stage III	71	Positive	Positive	Negative	LumA
TCGA.B6.A0RT.01A	C1	Stage III	39	Negative	Negative	Negative	Basal
TCGA.B6.A0RV.01A	C1	Stage III	42	Positive	Positive	Negative	LumA
TCGA.B6.A0WS.01A	C1	not reported	58	Positive	Positive	Negative	LumA
TCGA.B6.A0WT.01A	C1	Stage II	61	Positive	Positive	Negative	LumA
TCGA.B6.A0WV.01A	C1	Stage II	67	Positive	Positive	Negative	LumB
TCGA.B6.A0WW.01A	C1	not reported	58	Positive	Positive	Negative	LumB
TCGA.B6.A0WX.01A	C1	Stage III	40	Negative	Negative	Negative	Basal
TCGA.B6.A0WY.01A	C1	Stage III	40	Positive	Negative	Negative	LumA
TCGA.B6.A0X0.01A	C1	Stage I	54	Positive	Positive	Negative	LumA
TCGA.B6.A0X1.01A	C1	Stage IV	48	Negative	Negative	Indeterminate	Basal
TCGA.B6.A0X4.01A	C1	Stage II	62	Positive	Positive	Negative	LumA
TCGA.B6.A1KI.01A	C1	Stage I	63	Positive	Positive	Negative	LumA
TCGA.B6.A1KN.01A	C1	Stage III	57	Negative	Negative	Positive	LumB
TCGA.B6.A2IU.01A	C1	not reported	NA	Indeterminate	Indeterminate	Indeterminate	LumA
TCGA.B6.A400.01A	C1	not reported	NA	Indeterminate	Indeterminate	Indeterminate	Indeterminate
TCGA.B6.A401.01A	C1	not reported	NA	Indeterminate	Indeterminate	Indeterminate	Indeterminate
TCGA.B6.A402.01A	C1	not reported	NA	Indeterminate	Indeterminate	Indeterminate	Indeterminate
TCGA.B6.A409.01A	C1	not reported	NA	Indeterminate	Indeterminate	Indeterminate	Indeterminate
TCGA.B6.A40B.01A	C1	not reported	NA	Indeterminate	Indeterminate	Indeterminate	Indeterminate
TCGA.BH.A0AU.01A	C1	Stage II	45	Positive	Positive	Negative	LumB
TCGA.BH.A0AV.01A	C1	Stage I	52	Negative	Negative	Negative	Basal
TCGA.BH.A0AW.01A	C1	Stage II	56	Positive	Negative	Positive	Her2
TCGA.BH.A0AY.01A	C1	Stage II	62	Positive	Positive	Negative	LumA
TCGA.BH.A0B1.01A	C1	Stage II	66	Positive	Positive	Negative	LumA
TCGA.BH.A0B2.01A	C1	Stage I	43	Positive	Positive	Negative	LumA
TCGA.BH.A0B3.01A	C1	Stage II	53	Negative	Negative	Negative	Basal
TCGA.BH.A0B4.01A	C1	Stage III	65	Positive	Positive	Positive	LumA
TCGA.BH.A0B5.01A	C1	Stage III	40	Positive	Positive	Negative	LumA
TCGA.BH.A0B9.01A	C1	Stage I	44	Negative	Negative	Negative	Indeterminate
TCGA.BH.A0BC.01A	C1	Stage III	60	Positive	Positive	Negative	LumA
TCGA.BH.A0BF.01A	C1	Stage II	56	Positive	Positive	Negative	LumB
TCGA.BH.A0BG.01A	C1	Stage I	73	Negative	Negative	Negative	Basal
TCGA.BH.A0BJ.01A	C1	Stage II	41	Positive	Positive	Negative	LumA
TCGA.BH.A0BL.01A	C1	Stage I	35	Negative	Negative	Negative	Basal
TCGA.BH.A0BQ.01A	C1	Stage I	39	Positive	Positive	Negative	LumA
TCGA.BH.A0BR.01A	C1	Stage I	59	Positive	Positive	Negative	LumA
TCGA.BH.A0BT.01A	C1	Stage II	56	Positive	Positive	Negative	LumA
TCGA.BH.A0BW.01A	C1	Stage I	71	Negative	Negative	Negative	Basal
TCGA.BH.A0BZ.01A	C1	Stage III	59	Positive	Positive	Negative	LumB
TCGA.BH.A0C1.01B	C1	Stage III	61	Positive	Positive	Negative	LumA
TCGA.BH.A0C7.01B	C1	Stage II	48	Positive	Negative	Positive	LumB
TCGA.BH.A0DD.01A	C1	Stage II	58	Positive	Positive	Positive	LumB
TCGA.BH.A0DL.01A	C1	Stage II	64	Positive	Negative	Negative	Basal
TCGA.BH.A0DP.01A	C1	Stage II	60	Positive	Positive	Negative	LumA
TCGA.BH.A0DS.01A	C1	Stage III	71	Positive	Positive	Negative	LumA
TCGA.BH.A0DZ.01A	C1	Stage II	43	Positive	Positive	Positive	LumA
TCGA.BH.A0E0.01A	C1	Stage III	38	Negative	Negative	Negative	Basal
TCGA.BH.A0E1.01A	C1	Stage II	52	Positive	Positive	Negative	LumA
TCGA.BH.A0E2.01A	C1	Stage III	49	Positive	Positive	Negative	LumA
TCGA.BH.A0E6.01A	C1	Stage I	69	Negative	Negative	Negative	Basal
TCGA.BH.A0E7.01A	C1	Stage II	79	Positive	Positive	Negative	LumA
TCGA.BH.A0EE.01A	C1	Stage II	68	Negative	Negative	Positive	Her2
TCGA.BH.A0GY.01A	C1	Stage II	67	Positive	Positive	Negative	LumA
TCGA.BH.A0GZ.01A	C1	Stage II	62	Positive	Positive	Negative	LumA
TCGA.BH.A0H0.01A	C1	Stage I	69	Positive	Positive	Negative	LumB
TCGA.BH.A0H7.01A	C1	Stage III	65	Positive	Positive	Negative	LumA
TCGA.BH.A0H9.01A	C1	Stage II	69	Positive	Positive	Negative	LumA
TCGA.BH.A0HB.01A	C1	Stage I	55	Positive	Positive	Negative	LumA
TCGA.BH.A0HF.01A	C1	Stage I	77	Positive	Positive	Negative	LumA
TCGA.BH.A0HI.01A	C1	Stage I	78	Positive	Positive	Negative	LumA
TCGA.BH.A0HL.01A	C1	Stage II	56	Positive	Positive	Negative	Indeterminate
TCGA.BH.A0HN.01A	C1	Stage I	67	Positive	Positive	Negative	Indeterminate
TCGA.BH.A0HO.01A	C1	Stage II	48	Positive	Positive	Negative	LumA
TCGA.BH.A0HP.01A	C1	Stage III	65	Positive	Negative	Negative	LumA
TCGA.BH.A0HQ.01A	C1	Stage II	56	Positive	Positive	Negative	LumA
TCGA.BH.A0HW.01A	C1	Stage I	62	Positive	Negative	Negative	LumB
TCGA.BH.A0HX.01A	C1	Stage II	54	Positive	Positive	Negative	LumA
TCGA.BH.A0RX.01A	C1	Stage II	59	Negative	Negative	Negative	Basal
TCGA.BH.A0W3.01A	C1	Stage II	58	Positive	Positive	Negative	LumB
TCGA.BH.A0W4.01A	C1	Stage II	46	Positive	Positive	Negative	LumA
TCGA.BH.A0WA.01A	C1	Stage I	82	Negative	Negative	Negative	Basal
TCGA.BH.A18G.01A	C1	not reported	81	Negative	Negative	Negative	Basal
TCGA.BH.A18H.01A	C1	Stage I	63	Positive	Positive	Negative	LumA
TCGA.BH.A18I.01A	C1	Stage II	53	Positive	Positive	Negative	LumA
TCGA.BH.A18J.01A	C1	Stage IV	56	Positive	Positive	Negative	LumA
TCGA.BH.A18K.01A	C1	Stage I	46	Positive	Positive	Negative	LumA
TCGA.BH.A18P.01A	C1	Stage I	60	Positive	Negative	Negative	Her2
TCGA.BH.A18T.01A	C1	Stage II	70	Negative	Negative	Negative	Basal
TCGA.BH.A18U.01A	C1	Stage III	72	Positive	Positive	Positive	LumB
TCGA.BH.A18V.01A	C1	Stage II	48	Negative	Negative	Negative	Basal
TCGA.BH.A1EN.01A	C1	Stage II	78	Negative	Negative	Positive	Her2
TCGA.BH.A1EO.01A	C1	Stage II	68	Positive	Positive	Negative	LumA
TCGA.BH.A1EV.01A	C1	not reported	45	Positive	Positive	Indeterminate	Her2
TCGA.BH.A1EW.01A	C1	Stage II	38	Negative	Negative	Negative	LumA
TCGA.BH.A1EY.01A	C1	Stage II	79	Positive	Positive	Negative	LumA
TCGA.BH.A1F5.01A	C1	not reported	62	Positive	Positive	Indeterminate	LumA
TCGA.BH.A1F6.01A	C1	not reported	51	Negative	Negative	Indeterminate	Basal
TCGA.BH.A1FC.01A	C1	Stage II	78	Negative	Negative	Negative	Basal
TCGA.BH.A1FE.01A	C1	Stage II	31	Positive	Positive	Negative	LumA
TCGA.BH.A1FJ.01A	C1	Stage III	66	Negative	Positive	Negative	LumB
TCGA.BH.A1FL.01A	C1	Stage II	69	Positive	Positive	Negative	LumA
TCGA.BH.A1FM.01A	C1	Stage III	44	Positive	Negative	Negative	LumB
TCGA.BH.A1FN.01A	C1	Stage II	34	Positive	Positive	Negative	LumB
TCGA.BH.A1FR.01A	C1	Stage III	73	Positive	Positive	Negative	LumA
TCGA.BH.A203.01A	C1	not reported	78	Indeterminate	Indeterminate	Indeterminate	Her2
TCGA.BH.A204.01A	C1	not reported	80	Indeterminate	Indeterminate	Indeterminate	LumB
TCGA.BH.A209.01A	C1	not reported	77	Positive	Positive	Indeterminate	LumB
TCGA.BH.A28Q.01A	C1	not reported	46	Positive	Positive	Indeterminate	LumA
TCGA.BH.A2L8.01A	C1	not reported	NA	Indeterminate	Indeterminate	Indeterminate	LumA
TCGA.BH.A42T.01A	C1	not reported	NA	Indeterminate	Indeterminate	Indeterminate	Indeterminate
TCGA.BH.A5IZ.01A	C1	not reported	NA	Indeterminate	Indeterminate	Indeterminate	Indeterminate
TCGA.BH.A6R8.01A	C1	not reported	NA	Indeterminate	Indeterminate	Indeterminate	Indeterminate
TCGA.BH.A6R9.01A	C1	not reported	NA	Indeterminate	Indeterminate	Indeterminate	Indeterminate
TCGA.BH.A8FY.01A	C1	not reported	NA	Indeterminate	Indeterminate	Indeterminate	Indeterminate
TCGA.BH.AB28.01A	C1	not reported	NA	Indeterminate	Indeterminate	Indeterminate	Indeterminate
TCGA.C8.A12K.01A	C1	Stage II	80	Indeterminate	Indeterminate	Negative	Basal
TCGA.C8.A12L.01A	C1	Stage II	67	Negative	Negative	Positive	Her2
TCGA.C8.A12M.01A	C1	Stage II	70	Positive	Negative	Indeterminate	LumB
TCGA.C8.A12N.01A	C1	Stage II	58	Positive	Positive	Negative	LumA
TCGA.C8.A12O.01A	C1	Stage II	50	Positive	Positive	Indeterminate	LumA
TCGA.C8.A12P.01A	C1	Stage II	55	Negative	Negative	Positive	Her2
TCGA.C8.A12Q.01A	C1	Stage III	78	Negative	Negative	Positive	Her2
TCGA.C8.A12T.01A	C1	Stage II	43	Positive	Positive	Positive	Her2
TCGA.C8.A12U.01A	C1	Stage I	46	Positive	Positive	Negative	LumB
TCGA.C8.A12V.01A	C1	Stage II	55	Negative	Negative	Negative	Basal
TCGA.C8.A12W.01A	C1	Stage III	49	Positive	Positive	Negative	LumB
TCGA.C8.A12X.01A	C1	Stage II	62	Positive	Positive	Negative	LumA
TCGA.C8.A12Y.01A	C1	Stage II	44	Indeterminate	Indeterminate	Negative	LumA
TCGA.C8.A12Z.01A	C1	Stage II	45	Negative	Negative	Positive	Her2
TCGA.C8.A130.01A	C1	Stage III	52	Positive	Positive	Indeterminate	LumB
TCGA.C8.A131.01A	C1	Stage III	82	Negative	Negative	Negative	Basal
TCGA.C8.A132.01A	C1	Stage II	56	Positive	Positive	Positive	LumA
TCGA.C8.A133.01A	C1	Stage III	65	Positive	Positive	Negative	LumA
TCGA.C8.A135.01A	C1	Stage II	64	Negative	Negative	Positive	Her2
TCGA.C8.A137.01A	C1	Stage II	34	Negative	Negative	Positive	Her2
TCGA.C8.A138.01A	C1	Stage III	54	Positive	Negative	Positive	Her2
TCGA.C8.A1HF.01A	C1	Stage II	48	Negative	Positive	Positive	Her2
TCGA.C8.A1HG.01A	C1	Stage II	50	Positive	Positive	Negative	LumB
TCGA.C8.A1HI.01A	C1	Stage III	40	Positive	Positive	Negative	LumA
TCGA.C8.A1HJ.01A	C1	Stage II	53	Negative	Negative	Negative	Basal
TCGA.C8.A1HK.01A	C1	Stage II	53	Negative	Negative	Positive	Her2
TCGA.C8.A1HL.01A	C1	Stage III	38	Positive	Negative	Positive	LumB
TCGA.C8.A1HN.01A	C1	Stage II	56	Positive	Positive	Indeterminate	LumB
TCGA.C8.A1HO.01A	C1	Stage III	34	Positive	Positive	Negative	LumA
TCGA.C8.A26V.01A	C1	Stage III	47	Positive	Positive	Negative	LumB
TCGA.C8.A26W.01A	C1	Stage II	58	Positive	Positive	Positive	LumB
TCGA.C8.A26X.01A	C1	Stage II	58	Negative	Negative	Negative	Her2
TCGA.C8.A26Y.01A	C1	Stage II	90	Negative	Negative	Negative	Her2
TCGA.C8.A26Z.01A	C1	Stage II	59	Positive	Positive	Negative	LumA
TCGA.C8.A273.01A	C1	Stage II	29	Positive	Positive	Negative	LumA
TCGA.C8.A274.01A	C1	Stage II	63	Positive	Positive	Negative	LumB
TCGA.C8.A275.01A	C1	Stage II	56	Indeterminate	Indeterminate	Positive	Her2
TCGA.C8.A278.01A	C1	Stage III	61	Negative	Negative	Positive	Her2
TCGA.C8.A27A.01A	C1	Stage II	48	Positive	Positive	Negative	LumB
TCGA.C8.A27B.01A	C1	Stage II	48	Negative	Negative	Negative	Basal
TCGA.C8.A3M8.01A	C1	not reported	NA	Indeterminate	Indeterminate	Indeterminate	LumB
TCGA.C8.A8HP.01A	C1	not reported	NA	Indeterminate	Indeterminate	Indeterminate	Indeterminate
TCGA.C8.A8HQ.01A	C1	not reported	NA	Indeterminate	Indeterminate	Indeterminate	Indeterminate
TCGA.D8.A13Y.01A	C1	Stage I	52	Positive	Positive	Negative	LumB
TCGA.D8.A13Z.01A	C1	not reported	51	Negative	Negative	Negative	Her2
TCGA.D8.A140.01A	C1	Stage II	62	Positive	Positive	Positive	LumA
TCGA.D8.A143.01A	C1	Stage II	51	Negative	Negative	Negative	Basal
TCGA.D8.A146.01A	C1	Stage II	57	Positive	Positive	Negative	LumA
TCGA.D8.A147.01A	C1	not reported	45	Negative	Negative	Negative	Basal
TCGA.D8.A1JC.01A	C1	Stage III	59	Positive	Positive	Negative	LumB
TCGA.D8.A1JD.01A	C1	Stage II	41	Positive	Positive	Negative	LumB
TCGA.D8.A1JI.01A	C1	Stage II	54	Positive	Positive	Negative	LumB
TCGA.D8.A1JJ.01A	C1	Stage II	54	Positive	Positive	Negative	LumB
TCGA.D8.A1JK.01A	C1	Stage II	90	Negative	Positive	Negative	Basal
TCGA.D8.A1JM.01A	C1	Stage II	59	Positive	Negative	Negative	Basal
TCGA.D8.A1JN.01A	C1	Stage III	80	Positive	Positive	Negative	LumA
TCGA.D8.A1JS.01A	C1	Stage I	77	Positive	Positive	Negative	LumA
TCGA.D8.A1JT.01A	C1	Stage II	70	Positive	Positive	Negative	LumB
TCGA.D8.A1X5.01A	C1	Stage III	81	Positive	Positive	Positive	LumB
TCGA.D8.A1X6.01A	C1	Stage III	80	Positive	Positive	Negative	LumB
TCGA.D8.A1X7.01A	C1	Stage II	40	Positive	Positive	Negative	LumB
TCGA.D8.A1X9.01A	C1	Stage II	66	Positive	Positive	Negative	LumA
TCGA.D8.A1XA.01A	C1	Stage I	64	Positive	Positive	Negative	LumA
TCGA.D8.A1XB.01A	C1	Stage II	62	Positive	Positive	Negative	LumA
TCGA.D8.A1XC.01A	C1	Stage III	85	Positive	Positive	Negative	LumA
TCGA.D8.A1XD.01A	C1	Stage III	36	Positive	Positive	Negative	LumA
TCGA.D8.A1XF.01A	C1	Stage II	45	Positive	Positive	Negative	LumB
TCGA.D8.A1XG.01A	C1	Stage III	86	Positive	Negative	Negative	LumA
TCGA.D8.A1XJ.01A	C1	Stage III	76	Positive	Positive	Positive	Her2
TCGA.D8.A1XK.01A	C1	Stage I	55	Negative	Negative	Negative	Basal
TCGA.D8.A1XL.01A	C1	Stage II	34	Positive	Positive	Negative	LumB
TCGA.D8.A1XM.01A	C1	Stage I	57	Positive	Positive	Negative	LumA
TCGA.D8.A1XQ.01A	C1	Stage II	69	Negative	Negative	Negative	Basal
TCGA.D8.A1XR.01A	C1	Stage II	56	Positive	Positive	Negative	LumB
TCGA.D8.A1XS.01A	C1	Stage III	48	Positive	Positive	Positive	LumB
TCGA.D8.A1XT.01A	C1	Stage II	61	Negative	Negative	Positive	Her2
TCGA.D8.A1XV.01A	C1	Stage II	84	Positive	Positive	Negative	LumA
TCGA.D8.A1XW.01A	C1	Stage II	53	Negative	Positive	Negative	Normal
TCGA.D8.A1XY.01A	C1	Stage II	74	Positive	Positive	Positive	LumA
TCGA.D8.A1XZ.01A	C1	Stage III	81	Positive	Negative	Negative	LumB
TCGA.D8.A1Y1.01A	C1	Stage III	80	Positive	Positive	Negative	LumB
TCGA.D8.A1Y2.01A	C1	Stage II	71	Positive	Positive	Negative	LumB
TCGA.D8.A1Y3.01A	C1	Stage III	61	Positive	Positive	Negative	LumB
TCGA.D8.A27E.01A	C1	Stage I	66	Positive	Positive	Negative	LumA
TCGA.D8.A27F.01A	C1	Stage II	40	Negative	Negative	Negative	Basal
TCGA.D8.A27G.01A	C1	Stage II	75	Positive	Positive	Negative	LumA
TCGA.D8.A27H.01A	C1	Stage II	72	Negative	Negative	Negative	Basal
TCGA.D8.A27M.01A	C1	Stage II	59	Negative	Negative	Negative	Basal
TCGA.D8.A27N.01A	C1	Stage III	36	Positive	Positive	Positive	LumB
TCGA.D8.A27P.01A	C1	Stage II	64	Positive	Positive	Negative	LumA
TCGA.D8.A27R.01A	C1	Stage III	41	Positive	Positive	Negative	LumB
TCGA.D8.A3Z6.01A	C1	not reported	NA	Indeterminate	Indeterminate	Indeterminate	Indeterminate
TCGA.D8.A73U.01A	C1	not reported	NA	Indeterminate	Indeterminate	Indeterminate	Indeterminate
TCGA.D8.A73W.01A	C1	not reported	NA	Indeterminate	Indeterminate	Indeterminate	Indeterminate
TCGA.E2.A107.01A	C1	Stage III	54	Positive	Negative	Negative	Indeterminate
TCGA.E2.A10B.01A	C1	Stage II	67	Positive	Positive	Negative	LumA
TCGA.E2.A10C.01A	C1	Stage II	54	Positive	Positive	Negative	LumB
TCGA.E2.A10F.01A	C1	Stage II	47	Positive	Positive	Negative	LumA
TCGA.E2.A14N.01A	C1	Stage II	37	Negative	Negative	Negative	Basal
TCGA.E2.A14O.01A	C1	Stage III	76	Positive	Positive	Negative	LumB
TCGA.E2.A14P.01A	C1	Stage III	79	Negative	Negative	Positive	Her2
TCGA.E2.A14Q.01A	C1	Stage II	50	Positive	Positive	Negative	LumA
TCGA.E2.A14R.01A	C1	Stage II	62	Negative	Negative	Negative	Basal
TCGA.E2.A14T.01A	C1	Stage II	52	Positive	Positive	Negative	LumA
TCGA.E2.A14V.01A	C1	Stage II	53	Positive	Positive	Positive	Her2
TCGA.E2.A14X.01A	C1	Stage III	55	Negative	Negative	Negative	Basal
TCGA.E2.A14Y.01A	C1	Stage II	35	Positive	Positive	Positive	Basal
TCGA.E2.A14Z.01A	C1	Stage I	64	Positive	Positive	Negative	LumA
TCGA.E2.A150.01A	C1	Stage II	48	Negative	Negative	Negative	Basal
TCGA.E2.A154.01A	C1	Stage I	68	Positive	Positive	Negative	LumA
TCGA.E2.A155.01A	C1	Stage II	58	Positive	Negative	Negative	LumB
TCGA.E2.A158.01A	C1	Stage II	43	Negative	Negative	Negative	Basal
TCGA.E2.A159.01A	C1	Stage II	50	Negative	Negative	Negative	Basal
TCGA.E2.A15A.06A	C1	not reported	45	Indeterminate	Indeterminate	Indeterminate	LumB
TCGA.E2.A15C.01A	C1	Stage I	61	Positive	Positive	Negative	LumA
TCGA.E2.A15D.01A	C1	Stage II	47	Positive	Positive	Negative	LumA
TCGA.E2.A15E.06A	C1	not reported	40	Indeterminate	Indeterminate	Indeterminate	LumA
TCGA.E2.A15F.01A	C1	Stage I	64	Positive	Positive	Negative	Indeterminate
TCGA.E2.A15G.01A	C1	Stage II	76	Positive	Positive	Negative	LumA
TCGA.E2.A15H.01A	C1	Stage II	38	Positive	Positive	Positive	LumA
TCGA.E2.A15I.01A	C1	Stage II	44	Positive	Positive	Negative	LumA
TCGA.E2.A15J.01A	C1	Stage I	51	Positive	Positive	Negative	LumA
TCGA.E2.A15K.01A	C1	Stage II	58	Positive	Positive	Negative	LumB
TCGA.E2.A15K.06A	C1	not reported	58	Indeterminate	Indeterminate	Indeterminate	LumB
TCGA.E2.A15L.01A	C1	Stage II	65	Positive	Positive	Negative	LumA
TCGA.E2.A15O.01A	C1	Stage I	89	Positive	Positive	Negative	LumA
TCGA.E2.A15P.01A	C1	Stage I	61	Positive	Positive	Negative	LumA
TCGA.E2.A15R.01A	C1	Stage III	64	Positive	Positive	Negative	LumA
TCGA.E2.A15T.01A	C1	Stage II	65	Positive	Positive	Negative	Indeterminate
TCGA.E2.A1AZ.01A	C1	Stage II	63	Negative	Negative	Negative	Basal
TCGA.E2.A1B0.01A	C1	Stage III	50	Negative	Negative	Positive	Her2
TCGA.E2.A1B4.01A	C1	Stage III	74	Positive	Positive	Negative	LumA
TCGA.E2.A1BD.01A	C1	Stage II	53	Positive	Positive	Negative	LumA
TCGA.E2.A1IJ.01A	C1	Stage I	57	Positive	Positive	Negative	LumA
TCGA.E2.A1IK.01A	C1	Stage II	71	Positive	Positive	Negative	LumA
TCGA.E2.A1IO.01A	C1	Stage I	37	Positive	Positive	Negative	LumA
TCGA.E2.A1IU.01A	C1	Stage I	60	Positive	Positive	Negative	LumA
TCGA.E2.A1L7.01A	C1	Stage III	40	Negative	Negative	Negative	LumB
TCGA.E2.A1L8.01A	C1	Stage II	52	Positive	Positive	Negative	LumA
TCGA.E2.A1L9.01A	C1	Stage II	40	Positive	Positive	Negative	LumA
TCGA.E2.A1LA.01A	C1	Stage II	59	Positive	Positive	Negative	LumA
TCGA.E2.A1LB.01A	C1	Stage II	41	Negative	Negative	Positive	Her2
TCGA.E2.A1LE.01A	C1	not reported	NA	Indeterminate	Indeterminate	Indeterminate	Indeterminate
TCGA.E2.A1LG.01A	C1	Stage II	50	Negative	Negative	Negative	Basal
TCGA.E2.A1LH.01A	C1	Stage I	59	Negative	Negative	Negative	Basal
TCGA.E2.A1LS.01A	C1	Stage I	46	Negative	Negative	Negative	Basal
TCGA.E2.A56Z.01A	C1	not reported	NA	Indeterminate	Indeterminate	Indeterminate	Indeterminate
TCGA.E2.A570.01A	C1	not reported	NA	Indeterminate	Indeterminate	Indeterminate	Indeterminate
TCGA.E2.A572.01A	C1	not reported	NA	Indeterminate	Indeterminate	Indeterminate	Indeterminate
TCGA.E2.A574.01A	C1	not reported	NA	Indeterminate	Indeterminate	Indeterminate	Indeterminate
TCGA.E2.A576.01A	C1	not reported	NA	Indeterminate	Indeterminate	Indeterminate	Indeterminate
TCGA.E2.A9RU.01A	C1	not reported	NA	Indeterminate	Indeterminate	Indeterminate	Indeterminate
TCGA.E9.A1N4.01A	C1	Stage III	41	Positive	Positive	Negative	LumA
TCGA.E9.A1N5.01A	C1	Stage II	45	Positive	Positive	Negative	LumA
TCGA.E9.A1N6.01A	C1	Stage II	52	Positive	Positive	Positive	LumB
TCGA.E9.A1N8.01A	C1	Stage II	48	Negative	Indeterminate	Negative	Basal
TCGA.E9.A1NC.01A	C1	Stage II	61	Negative	Positive	Negative	Indeterminate
TCGA.E9.A1ND.01A	C1	Stage II	75	Negative	Negative	Negative	Basal
TCGA.E9.A1NF.01A	C1	Stage II	60	Positive	Positive	Negative	LumB
TCGA.E9.A1NG.01A	C1	Stage II	62	Positive	Positive	Negative	LumA
TCGA.E9.A1NH.01A	C1	Stage II	71	Positive	Positive	Negative	LumA
TCGA.E9.A1NI.01A	C1	Stage II	51	Positive	Positive	Negative	LumB
TCGA.E9.A1R3.01A	C1	Stage III	70	Indeterminate	Indeterminate	Negative	LumA
TCGA.E9.A1R4.01A	C1	Stage I	66	Indeterminate	Indeterminate	Negative	LumB
TCGA.E9.A1R5.01A	C1	Stage I	63	Indeterminate	Indeterminate	Negative	LumA
TCGA.E9.A1R6.01A	C1	Stage II	63	Indeterminate	Indeterminate	Negative	LumA
TCGA.E9.A1R7.01A	C1	Stage II	64	Indeterminate	Indeterminate	Negative	LumB
TCGA.E9.A1RB.01A	C1	Stage II	40	Indeterminate	Indeterminate	Negative	LumB
TCGA.E9.A1RC.01A	C1	Stage III	56	Indeterminate	Indeterminate	Negative	LumA
TCGA.E9.A1RE.01A	C1	Stage III	74	Indeterminate	Indeterminate	Negative	LumB
TCGA.E9.A1RG.01A	C1	Stage III	62	Indeterminate	Indeterminate	Negative	Indeterminate
TCGA.E9.A1RH.01A	C1	Stage II	63	Indeterminate	Indeterminate	Negative	Her2
TCGA.E9.A1RI.01A	C1	Stage III	43	Indeterminate	Indeterminate	Indeterminate	LumA
TCGA.E9.A226.01A	C1	Stage III	45	Indeterminate	Indeterminate	Negative	LumB
TCGA.E9.A227.01A	C1	Stage II	42	Positive	Positive	Negative	LumA
TCGA.E9.A228.01A	C1	Stage II	58	Indeterminate	Indeterminate	Positive	LumB
TCGA.E9.A229.01A	C1	Stage I	37	Indeterminate	Indeterminate	Negative	LumA
TCGA.E9.A22A.01A	C1	Stage II	74	Positive	Negative	Negative	LumB
TCGA.E9.A22D.01A	C1	Stage II	38	Positive	Positive	Positive	LumB
TCGA.E9.A22E.01A	C1	Stage III	56	Positive	Positive	Negative	LumB
TCGA.E9.A22G.01A	C1	Stage III	47	Negative	Negative	Negative	Basal
TCGA.E9.A22H.01A	C1	Stage II	42	Positive	Positive	Negative	LumB
TCGA.E9.A243.01A	C1	Stage II	52	Indeterminate	Indeterminate	Negative	Basal
TCGA.E9.A244.01A	C1	Stage II	54	Indeterminate	Indeterminate	Negative	Basal
TCGA.E9.A245.01A	C1	Stage II	47	Indeterminate	Indeterminate	Negative	LumA
TCGA.E9.A247.01A	C1	Stage I	59	Indeterminate	Indeterminate	Negative	LumA
TCGA.E9.A248.01A	C1	Stage II	51	Indeterminate	Indeterminate	Negative	Her2
TCGA.E9.A249.01A	C1	Stage II	45	Indeterminate	Indeterminate	Negative	LumB
TCGA.A2.A0CM.01A	C1	Stage II	40	Negative	Negative	Negative	Basal
TCGA.A2.A0YF.01A	C1	Stage I	67	Positive	Negative	Negative	LumA
TCGA.A2.A3KD.01A	C1	not reported	NA	Indeterminate	Indeterminate	Indeterminate	LumA
TCGA.A1.A0SJ.01A	C2	Stage III	39	Positive	Positive	Negative	LumA
TCGA.A2.A04P.01A	C2	Stage III	36	Negative	Negative	Negative	Basal
TCGA.A2.A0CK.01A	C2	not reported	NA	Indeterminate	Indeterminate	Indeterminate	Indeterminate
TCGA.A2.A0CP.01A	C2	Stage I	60	Positive	Positive	Negative	LumA
TCGA.A2.A0CR.01A	C2	not reported	NA	Indeterminate	Indeterminate	Indeterminate	Indeterminate
TCGA.A2.A0CZ.01A	C2	Stage II	46	Positive	Positive	Negative	Normal
TCGA.A2.A0EN.01A	C2	Stage II	70	Positive	Positive	Negative	LumA
TCGA.A2.A0EO.01A	C2	Stage I	54	Positive	Positive	Negative	LumA
TCGA.A2.A0ES.01A	C2	Stage II	52	Positive	Positive	Negative	LumA
TCGA.A2.A0EU.01A	C2	Stage I	79	Positive	Positive	Negative	LumA
TCGA.A2.A0EW.01A	C2	Stage III	53	Positive	Positive	Negative	LumA
TCGA.A2.A0ST.01A	C2	Stage II	62	Negative	Negative	Negative	Basal
TCGA.A2.A0T4.01A	C2	Stage II	62	Positive	Positive	Negative	LumA
TCGA.A2.A0T7.01A	C2	Stage II	51	Positive	Positive	Negative	LumA
TCGA.A2.A0YK.01A	C2	Stage II	61	Positive	Negative	Negative	Normal
TCGA.A2.A0YL.01A	C2	Stage III	48	Positive	Positive	Negative	LumA
TCGA.A2.A1FV.01A	C2	Stage II	74	Positive	Positive	Negative	LumA
TCGA.A2.A1G0.01A	C2	Stage II	49	Positive	Positive	Negative	LumA
TCGA.A2.A1G6.01A	C2	Stage III	50	Negative	Negative	Negative	Normal
TCGA.A2.A259.01A	C2	Stage I	70	Positive	Positive	Negative	LumA
TCGA.A2.A25A.01A	C2	Stage II	44	Positive	Positive	Negative	Normal
TCGA.A2.A25F.01A	C2	Stage II	66	Negative	Positive	Negative	Basal
TCGA.A2.A3KC.01A	C2	not reported	NA	Indeterminate	Indeterminate	Indeterminate	LumA
TCGA.A2.A3XY.01A	C2	not reported	NA	Indeterminate	Indeterminate	Indeterminate	Indeterminate
TCGA.A2.A4RY.01A	C2	not reported	NA	Indeterminate	Indeterminate	Indeterminate	Indeterminate
TCGA.A7.A0CE.11A	C2	not reported	57	Indeterminate	Indeterminate	Indeterminate	Indeterminate
TCGA.A7.A0CG.01A	C2	Stage II	78	Positive	Negative	Negative	LumA
TCGA.A7.A0CH.11A	C2	not reported	79	Indeterminate	Indeterminate	Indeterminate	Indeterminate
TCGA.A7.A0D9.11A	C2	not reported	37	Indeterminate	Indeterminate	Indeterminate	Normal
TCGA.A7.A0DC.11A	C2	not reported	63	Indeterminate	Indeterminate	Indeterminate	Normal
TCGA.A7.A13E.11A	C2	not reported	62	Indeterminate	Indeterminate	Indeterminate	Normal
TCGA.A7.A13F.11A	C2	not reported	44	Indeterminate	Indeterminate	Indeterminate	Normal
TCGA.A7.A13G.11A	C2	not reported	79	Indeterminate	Indeterminate	Indeterminate	LumA
TCGA.A7.A3J1.01A	C2	not reported	NA	Indeterminate	Indeterminate	Indeterminate	LumA
TCGA.A7.A425.01A	C2	not reported	NA	Indeterminate	Indeterminate	Indeterminate	Indeterminate
TCGA.A7.A426.01A	C2	not reported	NA	Indeterminate	Indeterminate	Indeterminate	Indeterminate
TCGA.A7.A4SA.01A	C2	not reported	NA	Indeterminate	Indeterminate	Indeterminate	Indeterminate
TCGA.A7.A4SC.01A	C2	not reported	NA	Indeterminate	Indeterminate	Indeterminate	Indeterminate
TCGA.A7.A5ZW.01A	C2	not reported	NA	Indeterminate	Indeterminate	Indeterminate	Indeterminate
TCGA.A7.A6VY.01A	C2	not reported	NA	Indeterminate	Indeterminate	Indeterminate	Indeterminate
TCGA.A8.A07E.01A	C2	not reported	81	Positive	Positive	Negative	LumA
TCGA.A8.A08H.01A	C2	Stage II	66	Positive	Positive	Positive	Normal
TCGA.AC.A23H.11A	C2	not reported	90	Indeterminate	Indeterminate	Indeterminate	Normal
TCGA.AC.A2FB.01A	C2	not reported	NA	Indeterminate	Indeterminate	Indeterminate	LumA
TCGA.AC.A2FE.01A	C2	not reported	NA	Indeterminate	Indeterminate	Indeterminate	Indeterminate
TCGA.AC.A2FF.01A	C2	not reported	NA	Indeterminate	Indeterminate	Indeterminate	LumA
TCGA.AC.A2FF.11A	C2	not reported	NA	Indeterminate	Indeterminate	Indeterminate	Normal
TCGA.AC.A2FG.01A	C2	not reported	NA	Indeterminate	Indeterminate	Indeterminate	LumA
TCGA.AC.A2FK.01A	C2	not reported	NA	Indeterminate	Indeterminate	Indeterminate	Normal
TCGA.AC.A2FM.11B	C2	not reported	NA	Indeterminate	Indeterminate	Indeterminate	Indeterminate
TCGA.AC.A3BB.01A	C2	not reported	NA	Indeterminate	Indeterminate	Indeterminate	Indeterminate
TCGA.AC.A3HN.01A	C2	not reported	NA	Indeterminate	Indeterminate	Indeterminate	LumA
TCGA.AC.A3W7.01A	C2	not reported	NA	Indeterminate	Indeterminate	Indeterminate	Indeterminate
TCGA.AC.A3YI.01A	C2	not reported	NA	Indeterminate	Indeterminate	Indeterminate	Indeterminate
TCGA.AC.A6IV.01A	C2	not reported	NA	Indeterminate	Indeterminate	Indeterminate	Indeterminate
TCGA.AC.A6IX.01A	C2	not reported	NA	Indeterminate	Indeterminate	Indeterminate	Indeterminate
TCGA.AC.A8OP.01A	C2	not reported	NA	Indeterminate	Indeterminate	Indeterminate	Indeterminate
TCGA.AC.A8OQ.01A	C2	not reported	NA	Indeterminate	Indeterminate	Indeterminate	Indeterminate
TCGA.AN.A0AL.01A	C2	Stage III	41	Negative	Negative	Negative	Basal
TCGA.AN.A0FN.01A	C2	Stage I	61	Positive	Positive	Negative	LumA
TCGA.AN.A0FS.01A	C2	Stage I	55	Positive	Negative	Negative	LumA
TCGA.AN.A0XL.01A	C2	Stage II	61	Positive	Positive	Negative	LumA
TCGA.AO.A03U.01B	C2	Stage I	31	Negative	Negative	Negative	Normal
TCGA.AO.A0JF.01A	C2	Stage II	68	Positive	Positive	Negative	LumA
TCGA.AO.A12A.01A	C2	Stage II	47	Positive	Positive	Negative	LumA
TCGA.AO.A12E.01A	C2	Stage II	51	Positive	Positive	Negative	LumA
TCGA.AO.A12F.01A	C2	Stage II	36	Negative	Negative	Negative	Basal
TCGA.AO.A1KO.01A	C2	Stage II	46	Positive	Positive	Negative	Normal
TCGA.AR.A1AL.01A	C2	Stage III	60	Positive	Positive	Negative	LumA
TCGA.AR.A1AO.01A	C2	Stage II	47	Positive	Negative	Negative	Normal
TCGA.AR.A1AU.01A	C2	Stage III	39	Positive	Positive	Negative	LumA
TCGA.AR.A24O.01A	C2	Stage III	43	Positive	Positive	Negative	LumA
TCGA.AR.A2LH.01A	C2	not reported	NA	Indeterminate	Indeterminate	Indeterminate	Normal
TCGA.AR.A2LN.01A	C2	not reported	NA	Indeterminate	Indeterminate	Indeterminate	LumA
TCGA.AR.A2LO.01A	C2	not reported	NA	Indeterminate	Indeterminate	Indeterminate	LumA
TCGA.AR.A2LQ.01A	C2	not reported	NA	Indeterminate	Indeterminate	Indeterminate	Normal
TCGA.AR.A5QM.01A	C2	not reported	NA	Indeterminate	Indeterminate	Indeterminate	Indeterminate
TCGA.AR.A5QN.01A	C2	not reported	NA	Indeterminate	Indeterminate	Indeterminate	Indeterminate
TCGA.AR.A5QP.01A	C2	not reported	NA	Indeterminate	Indeterminate	Indeterminate	Indeterminate
TCGA.AR.A5QQ.01A	C2	not reported	NA	Indeterminate	Indeterminate	Indeterminate	Indeterminate
TCGA.B6.A0IH.01A	C2	Stage III	81	Positive	Positive	Negative	LumA
TCGA.B6.A0RQ.01A	C2	Stage II	68	Positive	Positive	Negative	Normal
TCGA.B6.A0RU.01A	C2	Stage I	49	Negative	Negative	Negative	Basal
TCGA.BH.A0AY.11A	C2	not reported	62	Indeterminate	Indeterminate	Indeterminate	Normal
TCGA.BH.A0B0.01A	C2	Stage I	56	Positive	Positive	Negative	LumA
TCGA.BH.A0B7.01A	C2	Stage II	42	Positive	Positive	Positive	Her2
TCGA.BH.A0B7.11A	C2	not reported	42	Indeterminate	Indeterminate	Indeterminate	Normal
TCGA.BH.A0B8.11A	C2	not reported	64	Indeterminate	Indeterminate	Indeterminate	Normal
TCGA.BH.A0BA.01A	C2	Stage III	51	Positive	Positive	Negative	LumA
TCGA.BH.A0BA.11A	C2	not reported	51	Indeterminate	Indeterminate	Indeterminate	Normal
TCGA.BH.A0BC.11A	C2	not reported	60	Indeterminate	Indeterminate	Indeterminate	Normal
TCGA.BH.A0BJ.11A	C2	not reported	41	Indeterminate	Indeterminate	Indeterminate	Normal
TCGA.BH.A0BM.01A	C2	Stage II	54	Positive	Negative	Negative	LumA
TCGA.BH.A0BM.11A	C2	not reported	54	Indeterminate	Indeterminate	Indeterminate	Normal
TCGA.BH.A0BO.01A	C2	Stage I	54	Positive	Positive	Negative	LumA
TCGA.BH.A0BP.01A	C2	Stage I	76	Positive	Positive	Negative	LumA
TCGA.BH.A0BQ.11A	C2	not reported	39	Indeterminate	Indeterminate	Indeterminate	Normal
TCGA.BH.A0BS.11A	C2	not reported	55	Indeterminate	Indeterminate	Indeterminate	Normal
TCGA.BH.A0BT.11A	C2	not reported	56	Indeterminate	Indeterminate	Indeterminate	Normal
TCGA.BH.A0BV.11A	C2	not reported	78	Indeterminate	Indeterminate	Indeterminate	Normal
TCGA.BH.A0BZ.11A	C2	not reported	59	Indeterminate	Indeterminate	Indeterminate	Normal
TCGA.BH.A0C0.11A	C2	not reported	62	Indeterminate	Indeterminate	Indeterminate	Normal
TCGA.BH.A0C3.01A	C2	Stage I	47	Positive	Negative	Negative	LumB
TCGA.BH.A0DD.11A	C2	not reported	58	Indeterminate	Indeterminate	Indeterminate	LumA
TCGA.BH.A0DG.11A	C2	not reported	30	Indeterminate	Indeterminate	Indeterminate	Normal
TCGA.BH.A0DI.01A	C2	Stage II	63	Positive	Positive	Negative	LumA
TCGA.BH.A0DK.01A	C2	Stage II	49	Positive	Positive	Negative	LumA
TCGA.BH.A0DK.11A	C2	not reported	49	Indeterminate	Indeterminate	Indeterminate	LumA
TCGA.BH.A0DO.01B	C2	Stage I	78	Positive	Positive	Negative	LumA
TCGA.BH.A0DP.11A	C2	not reported	60	Indeterminate	Indeterminate	Indeterminate	Normal
TCGA.BH.A0DQ.11A	C2	not reported	42	Indeterminate	Indeterminate	Indeterminate	LumA
TCGA.BH.A0DT.11A	C2	not reported	41	Indeterminate	Indeterminate	Indeterminate	Normal
TCGA.BH.A0DV.01A	C2	Stage III	54	Positive	Positive	Negative	LumA
TCGA.BH.A0E0.11A	C2	not reported	38	Indeterminate	Indeterminate	Indeterminate	Normal
TCGA.BH.A0E1.11A	C2	not reported	52	Indeterminate	Indeterminate	Indeterminate	Normal
TCGA.BH.A0E9.01B	C2	Stage II	53	Positive	Positive	Negative	LumA
TCGA.BH.A0EA.01A	C2	Stage II	72	Positive	Positive	Negative	LumA
TCGA.BH.A0H3.01A	C2	Stage I	46	Positive	Positive	Negative	LumA
TCGA.BH.A0H5.01A	C2	Stage I	45	Positive	Positive	Negative	LumA
TCGA.BH.A0H7.11A	C2	not reported	65	Indeterminate	Indeterminate	Indeterminate	Normal
TCGA.BH.A0H9.11A	C2	not reported	69	Indeterminate	Indeterminate	Indeterminate	Indeterminate
TCGA.BH.A0HA.11A	C2	not reported	31	Indeterminate	Indeterminate	Indeterminate	Normal
TCGA.BH.A0HK.01A	C2	Stage II	81	Positive	Negative	Negative	LumA
TCGA.BH.A0HK.11A	C2	not reported	81	Indeterminate	Indeterminate	Indeterminate	Normal
TCGA.BH.A0W5.01A	C2	Stage II	77	Positive	Positive	Negative	LumA
TCGA.BH.A18F.01A	C2	Stage II	50	Positive	Positive	Negative	LumA
TCGA.BH.A18J.11A	C2	not reported	56	Indeterminate	Indeterminate	Indeterminate	Normal
TCGA.BH.A18L.11A	C2	not reported	50	Indeterminate	Indeterminate	Indeterminate	Normal
TCGA.BH.A18M.01A	C2	Stage II	39	Positive	Positive	Positive	LumA
TCGA.BH.A18M.11A	C2	not reported	39	Indeterminate	Indeterminate	Indeterminate	Normal
TCGA.BH.A18N.11A	C2	not reported	88	Indeterminate	Indeterminate	Indeterminate	Normal
TCGA.BH.A18P.11A	C2	not reported	60	Indeterminate	Indeterminate	Indeterminate	Normal
TCGA.BH.A18Q.01A	C2	Stage II	56	Negative	Negative	Negative	Basal
TCGA.BH.A18Q.11A	C2	not reported	56	Indeterminate	Indeterminate	Indeterminate	Normal
TCGA.BH.A18R.11A	C2	not reported	50	Indeterminate	Indeterminate	Indeterminate	Normal
TCGA.BH.A18U.11A	C2	not reported	72	Indeterminate	Indeterminate	Indeterminate	Normal
TCGA.BH.A18V.11A	C2	not reported	48	Indeterminate	Indeterminate	Indeterminate	Normal
TCGA.BH.A1EO.11A	C2	not reported	68	Indeterminate	Indeterminate	Indeterminate	LumA
TCGA.BH.A1ES.06A	C2	not reported	35	Indeterminate	Indeterminate	Indeterminate	Indeterminate
TCGA.BH.A1ET.11B	C2	not reported	55	Indeterminate	Indeterminate	Indeterminate	Normal
TCGA.BH.A1EU.01A	C2	Stage I	83	Positive	Positive	Negative	LumA
TCGA.BH.A1EU.11A	C2	not reported	83	Indeterminate	Indeterminate	Indeterminate	Normal
TCGA.BH.A1EV.11A	C2	not reported	45	Indeterminate	Indeterminate	Indeterminate	Normal
TCGA.BH.A1EW.11B	C2	not reported	38	Indeterminate	Indeterminate	Indeterminate	LumA
TCGA.BH.A1F0.11B	C2	not reported	80	Indeterminate	Indeterminate	Indeterminate	Normal
TCGA.BH.A1F2.01A	C2	Stage III	53	Positive	Positive	Positive	LumB
TCGA.BH.A1F2.11A	C2	not reported	53	Indeterminate	Indeterminate	Indeterminate	Normal
TCGA.BH.A1F8.11B	C2	not reported	90	Indeterminate	Indeterminate	Indeterminate	Normal
TCGA.BH.A1FB.01A	C2	Stage II	60	Positive	Positive	Negative	LumA
TCGA.BH.A1FB.11A	C2	not reported	60	Indeterminate	Indeterminate	Indeterminate	Normal
TCGA.BH.A1FC.11A	C2	not reported	78	Indeterminate	Indeterminate	Indeterminate	Normal
TCGA.BH.A1FD.11B	C2	not reported	68	Indeterminate	Indeterminate	Indeterminate	Normal
TCGA.BH.A1FE.11B	C2	not reported	31	Indeterminate	Indeterminate	Indeterminate	Normal
TCGA.BH.A1FH.01A	C2	Stage IV	47	Positive	Negative	Negative	LumA
TCGA.BH.A1FH.11B	C2	not reported	47	Indeterminate	Indeterminate	Indeterminate	Normal
TCGA.BH.A1FJ.11B	C2	not reported	66	Indeterminate	Indeterminate	Indeterminate	Normal
TCGA.BH.A1FM.11B	C2	not reported	44	Indeterminate	Indeterminate	Indeterminate	Normal
TCGA.BH.A1FN.11A	C2	not reported	34	Indeterminate	Indeterminate	Indeterminate	Normal
TCGA.BH.A1FU.01A	C2	Stage I	44	Negative	Negative	Positive	Normal
TCGA.BH.A201.01A	C2	not reported	64	Positive	Positive	Indeterminate	LumA
TCGA.BH.A203.11A	C2	not reported	78	Indeterminate	Indeterminate	Indeterminate	Normal
TCGA.BH.A204.11A	C2	not reported	80	Indeterminate	Indeterminate	Indeterminate	Normal
TCGA.BH.A208.01A	C2	not reported	48	Indeterminate	Indeterminate	Indeterminate	Normal
TCGA.BH.A208.11A	C2	not reported	48	Indeterminate	Indeterminate	Indeterminate	Normal
TCGA.BH.A209.11A	C2	not reported	77	Indeterminate	Indeterminate	Indeterminate	Normal
TCGA.BH.A28O.01A	C2	not reported	NA	Indeterminate	Indeterminate	Indeterminate	Indeterminate
TCGA.BH.A42U.01A	C2	not reported	NA	Indeterminate	Indeterminate	Indeterminate	Indeterminate
TCGA.BH.A42V.01A	C2	not reported	NA	Indeterminate	Indeterminate	Indeterminate	Indeterminate
TCGA.BH.A8G0.01A	C2	not reported	NA	Indeterminate	Indeterminate	Indeterminate	Indeterminate
TCGA.C8.A8HR.01A	C2	not reported	NA	Indeterminate	Indeterminate	Indeterminate	Indeterminate
TCGA.D8.A142.01A	C2	Stage II	74	Negative	Negative	Negative	Basal
TCGA.D8.A145.01A	C2	Stage II	80	Positive	Positive	Negative	LumA
TCGA.D8.A1JB.01A	C2	Stage II	54	Positive	Positive	Positive	LumA
TCGA.D8.A1JH.01A	C2	Stage I	56	Positive	Positive	Negative	LumA
TCGA.D8.A1X8.01A	C2	Stage II	62	Positive	Indeterminate	Negative	LumA
TCGA.D8.A1Y0.01A	C2	Stage III	65	Positive	Positive	Negative	LumA
TCGA.D8.A27I.01A	C2	Stage III	58	Positive	Positive	Negative	LumA
TCGA.D8.A27L.01A	C2	Stage II	49	Positive	Positive	Negative	LumA
TCGA.D8.A3Z5.01A	C2	not reported	NA	Indeterminate	Indeterminate	Indeterminate	Indeterminate
TCGA.E2.A108.01A	C2	Stage III	64	Positive	Positive	Negative	Normal
TCGA.E2.A14U.01A	C2	not reported	NA	Indeterminate	Indeterminate	Indeterminate	Indeterminate
TCGA.E2.A158.11A	C2	not reported	43	Indeterminate	Indeterminate	Indeterminate	Normal
TCGA.E2.A15E.01A	C2	Stage II	40	Positive	Positive	Positive	LumA
TCGA.E2.A15K.11A	C2	not reported	58	Indeterminate	Indeterminate	Indeterminate	Indeterminate
TCGA.E2.A1B1.01A	C2	Stage II	45	Positive	Positive	Positive	LumA
TCGA.E2.A1B5.01A	C2	Stage II	46	Positive	Positive	Negative	LumA
TCGA.E2.A1BC.01A	C2	Stage I	63	Positive	Positive	Negative	LumA
TCGA.E2.A1IF.01A	C2	Stage I	74	Positive	Positive	Negative	LumA
TCGA.E2.A1IG.11A	C2	not reported	45	Indeterminate	Indeterminate	Indeterminate	Normal
TCGA.E2.A1IH.01A	C2	Stage I	80	Positive	Positive	Negative	LumA
TCGA.E2.A1IL.01A	C2	Stage II	78	Positive	Positive	Negative	LumA
TCGA.E2.A1L6.01A	C2	Stage II	44	Positive	Positive	Negative	LumA
TCGA.E2.A1L7.11A	C2	not reported	40	Indeterminate	Indeterminate	Indeterminate	Normal
TCGA.E2.A1LL.01A	C2	Stage III	73	Negative	Negative	Negative	Basal
TCGA.E2.A1LS.11A	C2	not reported	46	Indeterminate	Indeterminate	Indeterminate	Normal
TCGA.E2.A3DX.01A	C2	not reported	NA	Indeterminate	Indeterminate	Indeterminate	LumA
TCGA.E9.A1N4.11A	C2	not reported	41	Indeterminate	Indeterminate	Indeterminate	Normal
TCGA.E9.A1N5.11A	C2	not reported	45	Indeterminate	Indeterminate	Indeterminate	Normal
TCGA.E9.A1N6.11A	C2	not reported	52	Indeterminate	Indeterminate	Indeterminate	Normal
TCGA.E9.A1N9.11A	C2	not reported	58	Indeterminate	Indeterminate	Indeterminate	Normal
TCGA.E9.A1ND.11A	C2	not reported	75	Indeterminate	Indeterminate	Indeterminate	Normal
TCGA.E9.A1NE.01A	C2	Stage II	28	Positive	Positive	Negative	LumA
TCGA.E9.A1NF.11A	C2	not reported	60	Indeterminate	Indeterminate	Indeterminate	LumA
TCGA.E9.A1NG.11A	C2	not reported	62	Indeterminate	Indeterminate	Indeterminate	Normal
TCGA.E9.A1QZ.01A	C2	Stage II	61	Indeterminate	Indeterminate	Negative	LumA
TCGA.E9.A1R0.01A	C2	Stage II	58	Indeterminate	Indeterminate	Negative	LumA
TCGA.E9.A1R7.11A	C2	not reported	64	Indeterminate	Indeterminate	Indeterminate	Normal
TCGA.E9.A1RB.11A	C2	not reported	40	Indeterminate	Indeterminate	Indeterminate	Normal
TCGA.E9.A1RC.11A	C2	not reported	56	Indeterminate	Indeterminate	Indeterminate	LumA
TCGA.E9.A1RD.11A	C2	not reported	67	Indeterminate	Indeterminate	Indeterminate	Normal
TCGA.E9.A1RF.11A	C2	not reported	68	Indeterminate	Indeterminate	Indeterminate	LumA
TCGA.E9.A1RH.11A	C2	not reported	63	Indeterminate	Indeterminate	Indeterminate	Normal
TCGA.E9.A1RI.11A	C2	not reported	43	Indeterminate	Indeterminate	Indeterminate	LumA
TCGA.A7.A0DB.01A	C2	Stage II	56	Positive	Positive	Negative	LumA
TCGA.A7.A0DB.11A	C2	not reported	56	Indeterminate	Indeterminate	Indeterminate	Normal
