# Supplementary material for: Identification of novel prognostic risk signature of breast cancer based on ferroptosis-related genes
Source: Sci Rep. 2022 Aug 12;12:13766. doi: 10.1038/s41598-022-18044-8 (PMC9374692; doi:10.1038/s41598-022-18044-8)
Supplement: Supplementary file 13 — Supplementary Information 13. [file 41598_2022_18044_MOESM13_ESM.xlsx]

## Sheet: Sheet1
Supplementary Table 3. 121 enriched GO terms for biological processes (BP) in 19 genes’ functional enrichment analysis.
No.	ID	Description	pvalue	geneID	Count
1	GO:0098869	cellular oxidant detoxification	1.89e-06	PTGS2/MT3/ALB/HBA1	4
2	GO:0097237	cellular response to toxic substance	2.12e-06	PTGS2/MT3/ALB/IL6/HBA1	5
3	GO:1990748	cellular detoxification	2.75e-06	PTGS2/MT3/ALB/HBA1	4
4	GO:0098754	detoxification	5.13e-06	PTGS2/MT3/ALB/HBA1	4
5	GO:0150077	regulation of neuroinflammatory response	6.54e-06	PTGS2/IL6/IL33	3
6	GO:0016999	antibiotic metabolic process	9.02e-06	AKR1C1/AKR1C2/MT3/HBA1	4
7	GO:0006953	acute-phase response	9.92e-06	TFR2/PTGS2/IL6	3
8	GO:0071248	cellular response to metal ion	2.23e-05	TF/TFR2/PTGS2/MT3	4
9	GO:0030647	aminoglycoside antibiotic metabolic process	3.5e-05	AKR1C1/AKR1C2	2
10	GO:0071281	cellular response to iron ion	3.5e-05	TF/TFR2	2
11	GO:0071241	cellular response to inorganic substance	3.75e-05	TF/TFR2/PTGS2/MT3	4
12	GO:0006979	response to oxidative stress	3.92e-05	PTGS2/MT3/ANGPTL7/IL6/HBA1	5
13	GO:0150076	neuroinflammatory response	4.07e-05	PTGS2/IL6/IL33	3
14	GO:0051024	positive regulation of immunoglobulin secretion	4.27e-05	IL6/IL33	2
15	GO:0048871	multicellular organismal homeostasis	5.54e-05	TF/TP63/PTGS2/ALB/IL6	5
16	GO:0015671	oxygen transport	8.14e-05	HBA1/NGB	2
17	GO:0002830	positive regulation of type 2 immune response	9.29e-05	IL6/IL33	2
18	GO:0042448	progesterone metabolic process	9.29e-05	AKR1C1/AKR1C2	2
19	GO:0051023	regulation of immunoglobulin secretion	0.000118378	IL6/IL33	2
20	GO:0150078	positive regulation of neuroinflammatory response	0.000118378	IL6/IL33	2
21	GO:0046916	cellular transition metal ion homeostasis	0.000120669	TF/TFR2/MT3	3
22	GO:0015669	gas transport	0.000132234	HBA1/NGB	2
23	GO:1902644	tertiary alcohol metabolic process	0.000132234	AKR1C1/AKR1C2	2
24	GO:0000041	transition metal ion transport	0.000134412	TF/TFR2/MT3	3
25	GO:0016137	glycoside metabolic process	0.000146848	AKR1C1/AKR1C2	2
26	GO:0006898	receptor-mediated endocytosis	0.000161008	TF/TFR2/ALB/HBA1	4
27	GO:0048305	immunoglobulin secretion	0.000178346	IL6/IL33	2
28	GO:0055076	transition metal ion homeostasis	0.00021363	TF/TFR2/MT3	3
29	GO:0001101	response to acid chemical	0.000220471	CDO1/AKR1C1/AKR1C2/PTGS2	4
30	GO:0046683	response to organophosphorus	0.000228379	CDO1/AKR1C1/PTGS2	3
31	GO:0010038	response to metal ion	0.000276631	TF/TFR2/PTGS2/MT3	4
32	GO:0051384	response to glucocorticoid	0.00029395	CDO1/PTGS2/IL6	3
33	GO:0010575	positive regulation of vascular endothelial growth factor production	0.000312283	PTGS2/IL6	2
34	GO:0002828	regulation of type 2 immune response	0.00033441	IL6/IL33	2
35	GO:0050729	positive regulation of inflammatory response	0.00033728	PTGS2/IL6/IL33	3
36	GO:0048545	response to steroid hormone	0.00034246	CDO1/TP63/PTGS2/IL6	4
37	GO:0002675	positive regulation of acute inflammatory response	0.000357282	PTGS2/IL6	2
38	GO:0042744	hydrogen peroxide catabolic process	0.000380896	MT3/HBA1	2
39	GO:1901661	quinone metabolic process	0.000380896	AKR1C1/AKR1C2	2
40	GO:0031960	response to corticosteroid	0.000398785	CDO1/PTGS2/IL6	3
41	GO:0010039	response to iron ion	0.000405253	TF/TFR2	2
42	GO:0010574	regulation of vascular endothelial growth factor production	0.000430351	PTGS2/IL6	2
43	GO:0042092	type 2 immune response	0.000456189	IL6/IL33	2
44	GO:0010573	vascular endothelial growth factor production	0.000482765	PTGS2/IL6	2
45	GO:0033572	transferrin transport	0.000482765	TF/TFR2	2
46	GO:0015682	ferric iron transport	0.000538128	TF/TFR2	2
47	GO:0072512	trivalent inorganic cation transport	0.000538128	TF/TFR2	2
48	GO:0008207	C21-steroid hormone metabolic process	0.000566912	AKR1C1/AKR1C2	2
49	GO:1904951	positive regulation of establishment of protein localization	0.000649164	TP63/PTGS2/IL6/IL33	4
50	GO:0002639	positive regulation of immunoglobulin production	0.000657663	IL6/IL33	2
51	GO:0015701	bicarbonate transport	0.000657663	CA9/HBA1	2
52	GO:0006692	prostanoid metabolic process	0.000689375	AKR1C2/PTGS2	2
53	GO:0006693	prostaglandin metabolic process	0.000689375	AKR1C2/PTGS2	2
54	GO:0014002	astrocyte development	0.000721816	MT3/IL6	2
55	GO:0097164	ammonium ion metabolic process	0.00079185	AKR1C1/AKR1C2/ENPP2	3
56	GO:0071456	cellular response to hypoxia	0.000814451	CA9/PTGS2/MT3	3
57	GO:0001774	microglial cell activation	0.000858845	IL6/IL33	2
58	GO:0002269	leukocyte activation involved in inflammatory response	0.000858845	IL6/IL33	2
59	GO:0043281	regulation of cysteine-type endopeptidase activity involved in apoptotic process	0.000908968	TP63/PTGS2/MT3	3
60	GO:0014009	glial cell proliferation	0.000931702	IL6/IL33	2
61	GO:0036294	cellular response to decreased oxygen levels	0.00093364	CA9/PTGS2/MT3	3
62	GO:0002526	acute inflammatory response	0.000971443	TFR2/PTGS2/IL6	3
63	GO:0001894	tissue homeostasis	0.0010634	TF/ALB/IL6	3
64	GO:0043030	regulation of macrophage activation	0.00112643	IL6/IL33	2
65	GO:0000302	response to reactive oxygen species	0.00113236	MT3/IL6/HBA1	3
66	GO:0071453	cellular response to oxygen levels	0.00116073	CA9/PTGS2/MT3	3
67	GO:0042743	hydrogen peroxide metabolic process	0.00120934	MT3/HBA1	2
68	GO:2000116	regulation of cysteine-type endopeptidase activity	0.00123359	TP63/PTGS2/MT3	3
69	GO:0017001	antibiotic catabolic process	0.00125186	MT3/HBA1	2
70	GO:0032722	positive regulation of chemokine production	0.00125186	IL6/IL33	2
71	GO:0061900	glial cell activation	0.00125186	IL6/IL33	2
72	GO:0042180	cellular ketone metabolic process	0.00137192	AKR1C1/AKR1C2/PTGS2	3
73	GO:0006879	cellular iron ion homeostasis	0.00138368	TF/TFR2	2
74	GO:0002637	regulation of immunoglobulin production	0.0014751	IL6/IL33	2
75	GO:0006826	iron ion transport	0.00152187	TF/TFR2	2
76	GO:0045669	positive regulation of osteoblast differentiation	0.00152187	TP63/IL6	2
77	GO:0051187	cofactor catabolic process	0.00156935	MT3/HBA1	2
78	GO:1905710	positive regulation of membrane permeability	0.00161752	TP63/MT3	2
79	GO:0019748	secondary metabolic process	0.0016664	AKR1C1/AKR1C2	2
80	GO:0072593	reactive oxygen species metabolic process	0.00202205	PTGS2/MT3/HBA1	3
81	GO:0001895	retina homeostasis	0.0020281	TF/ALB	2
82	GO:0002793	positive regulation of peptide secretion	0.00210427	TFR2/IL6/IL33	3
83	GO:0042063	gliogenesis	0.00214615	MT3/IL6/IL33	3
84	GO:0055072	iron ion homeostasis	0.00230725	TF/TFR2	2
85	GO:0048708	astrocyte differentiation	0.00242373	MT3/IL6	2
86	GO:0032642	regulation of chemokine production	0.002483	IL6/IL33	2
87	GO:0043154	negative regulation of cysteine-type endopeptidase activity involved in apoptotic process	0.00260358	PTGS2/MT3	2
88	GO:0034308	primary alcohol metabolic process	0.00266489	AKR1C1/AKR1C2	2
89	GO:0070542	response to fatty acid	0.00272688	AKR1C2/PTGS2	2
90	GO:0090559	regulation of membrane permeability	0.00272688	TP63/MT3	2
91	GO:0032103	positive regulation of response to external stimulus	0.00291381	PTGS2/IL6/IL33	3
92	GO:0032602	chemokine production	0.00291692	IL6/IL33	2
93	GO:0045778	positive regulation of ossification	0.00298162	TP63/IL6	2
94	GO:0046677	response to antibiotic	0.00301695	CDO1/IL6/HBA1	3
95	GO:0032496	response to lipopolysaccharide	0.00309577	PTGS2/IL6/CXCL2	3
96	GO:2000117	negative regulation of cysteine-type endopeptidase activity	0.00311304	PTGS2/MT3	2
97	GO:0008202	steroid metabolic process	0.00312233	AKR1C1/AKR1C2/MT3	3
98	GO:0002702	positive regulation of production of molecular mediator of immune response	0.00331521	IL6/IL33	2
99	GO:0042116	macrophage activation	0.00331521	IL6/IL33	2
100	GO:0032755	positive regulation of interleukin-6 production	0.00338393	IL6/IL33	2
101	GO:0002237	response to molecule of bacterial origin	0.00345207	PTGS2/IL6/CXCL2	3
102	GO:0048661	positive regulation of smooth muscle cell proliferation	0.00373756	PTGS2/IL6	2
103	GO:0001666	response to hypoxia	0.00392406	CA9/PTGS2/MT3	3
104	GO:0043687	post-translational protein modification	0.0039857	TF/ALB/IL6	3
105	GO:0033138	positive regulation of peptidyl-serine phosphorylation	0.00403238	PTGS2/IL6	2
106	GO:0006066	alcohol metabolic process	0.00407928	AKR1C1/AKR1C2/MT3	3
107	GO:0035690	cellular response to drug	0.00423822	PTGS2/MT3/IL6	3
108	GO:0036293	response to decreased oxygen levels	0.00427046	CA9/PTGS2/MT3	3
109	GO:0033559	unsaturated fatty acid metabolic process	0.00441568	AKR1C2/PTGS2	2
110	GO:0042303	molting cycle	0.00457357	TP63/PTGS2	2
111	GO:0042633	hair cycle	0.00457357	TP63/PTGS2	2
112	GO:0045765	regulation of angiogenesis	0.00470332	ENPP2/PTGS2/IL6	3
113	GO:0006690	icosanoid metabolic process	0.00473406	AKR1C2/PTGS2	2
114	GO:0021782	glial cell development	0.00489714	MT3/IL6	2
115	GO:0070482	response to oxygen levels	0.0050898	CA9/PTGS2/MT3	3
116	GO:0001503	ossification	0.00523499	TP63/PTGS2/IL6	3
117	GO:1903532	positive regulation of secretion by cell	0.00527168	TFR2/IL6/IL33	3
118	GO:0043618	regulation of transcription from RNA polymerase II promoter in response to stress	0.0053161	CA9/MT3	2
119	GO:0006805	xenobiotic metabolic process	0.00566279	CDO1/AKR1C1	2
120	GO:0045667	regulation of osteoblast differentiation	0.00575106	TP63/IL6	2
121	GO:0043620	regulation of DNA-templated transcription in response to stress	0.00583995	CA9/MT3	2
