# Supplementary material for: Identification of novel prognostic risk signature of breast cancer based on ferroptosis-related genes
Source: Sci Rep. 2022 Aug 12;12:13766. doi: 10.1038/s41598-022-18044-8 (PMC9374692; doi:10.1038/s41598-022-18044-8)
Supplement: Supplementary file 14 — Supplementary Information 14. [file 41598_2022_18044_MOESM14_ESM.xlsx]

## Sheet: Sheet1
Supplementary Table 5 6 enriched GO terms for cellular components (CC) in 19 genes’ functional enrichment analysis.
No.	ID	Description	pvalue	geneID	Count
1	GO:0005788	endoplasmic reticulum lumen	0.000152185	TF/PTGS2/ALB/IL6	4
2	GO:0072562	blood microparticle	0.000305189	TF/ALB/HBA1	3
3	GO:0098802	plasma membrane receptor complex	0.00229016	TF/TFR2/IL6	3
4	GO:0005791	rough endoplasmic reticulum	0.00268687	TP63/MT3	2
5	GO:0060205	cytoplasmic vesicle lumen	0.00336551	TF/ALB/HBA1	3
6	GO:0031983	vesicle lumen	0.00339362	TF/ALB/HBA1	3
