# Supplementary material for: Identification of novel prognostic risk signature of breast cancer based on ferroptosis-related genes
Source: Sci Rep. 2022 Aug 12;12:13766. doi: 10.1038/s41598-022-18044-8 (PMC9374692; doi:10.1038/s41598-022-18044-8)
Supplement: Supplementary file 15 — Supplementary Information 15. [file 41598_2022_18044_MOESM15_ESM.xlsx]

## Sheet: Sheet1
Supplementary Table 6 43 enriched GO terms for molecular functions (MF) in 19 genes’ functional enrichment analysis.
No.	ID	Description	pvalue	geneID	Count
1	GO:0016209	antioxidant activity	1.18e-06	PTGS2/MT3/ALB/HBA1	4
2	GO:0019825	oxygen binding	5.15e-06	ALB/HBA1/NGB	3
3	GO:0140104	molecular carrier activity	1.77e-05	TF/HBA1/NGB	3
4	GO:0033293	monocarboxylic acid binding	2.96e-05	AKR1C1/AKR1C2/ALB	3
5	GO:0043177	organic acid binding	3.7e-05	AKR1C1/AKR1C2/ALB/HBA1	4
6	GO:0004032	alditol:NADP+ 1-oxidoreductase activity	6.73e-05	AKR1C1/AKR1C2	2
7	GO:0005344	oxygen carrier activity	7.85e-05	HBA1/NGB	2
8	GO:0008106	alcohol dehydrogenase (NADP+) activity	0.000180447	AKR1C1/AKR1C2	2
9	GO:0008198	ferrous iron binding	0.000236758	TF/CDO1	2
10	GO:0020037	heme binding	0.000272981	PTGS2/HBA1/NGB	3
11	GO:0004033	aldo-keto reductase (NADP) activity	0.000278476	AKR1C1/AKR1C2	2
12	GO:0016628	oxidoreductase activity, acting on the CH-CH group of donors, NAD or NADP as acceptor	0.000278476	AKR1C1/AKR1C2	2
13	GO:0016702	oxidoreductase activity, acting on single donors with incorporation of molecular oxygen, incorporation of two atoms of oxygen	0.000300584	CDO1/PTGS2	2
14	GO:0016701	oxidoreductase activity, acting on single donors with incorporation of molecular oxygen	0.000323523	CDO1/PTGS2	2
15	GO:0046906	tetrapyrrole binding	0.000336767	PTGS2/HBA1/NGB	3
16	GO:0005506	iron ion binding	0.000386696	TF/CDO1/HBA1	3
17	GO:0016705	oxidoreductase activity, acting on paired donors, with incorporation or reduction of molecular oxygen	0.000441169	AKR1C1/AKR1C2/PTGS2	3
18	GO:0016229	steroid dehydrogenase activity	0.00050724	AKR1C1/AKR1C2	2
19	GO:0016709	oxidoreductase activity, acting on paired donors, with incorporation or reduction of molecular oxygen, NAD(P)H as one donor, and incorporation of one atom of oxygen	0.00063028	AKR1C1/AKR1C2	2
20	GO:0031406	carboxylic acid binding	0.000775838	AKR1C1/AKR1C2/ALB	3
21	GO:0004601	peroxidase activity	0.00111962	PTGS2/HBA1	2
22	GO:0005125	cytokine activity	0.00113302	IL6/CXCL2/IL33	3
23	GO:0016684	oxidoreductase activity, acting on peroxide as acceptor	0.00129738	PTGS2/HBA1	2
24	GO:0016627	oxidoreductase activity, acting on the CH-CH group of donors	0.00139101	AKR1C1/AKR1C2	2
25	GO:0005507	copper ion binding	0.001439	MT3/ALB	2
26	GO:0016655	oxidoreductase activity, acting on NAD(P)H, quinone or similar compound as acceptor	0.00148778	AKR1C1/AKR1C2	2
27	GO:0038024	cargo receptor activity	0.00295876	TFR2/ENPP2	2
28	GO:0051213	dioxygenase activity	0.00338241	CDO1/PTGS2	2
29	GO:0004497	monooxygenase activity	0.00398882	AKR1C1/AKR1C2	2
30	GO:0016651	oxidoreductase activity, acting on NAD(P)H	0.0046421	AKR1C1/AKR1C2	2
31	GO:0016616	oxidoreductase activity, acting on the CH-OH group of donors, NAD or NADP as acceptor	0.00570844	AKR1C1/AKR1C2	2
32	GO:0016614	oxidoreductase activity, acting on CH-OH group of donors	0.00657507	AKR1C1/AKR1C2	2
33	GO:0031720	haptoglobin binding	0.00956715	HBA1	1
34	GO:0048018	receptor ligand activity	0.0102734	IL6/CXCL2/IL33	3
35	GO:0008199	ferric iron binding	0.0105191	TF	1
36	GO:0015643	toxic substance binding	0.0105191	ALB	1
37	GO:0039706	co-receptor binding	0.0124205	TFR2	1
38	GO:0004089	carbonate dehydratase activity	0.0143184	CA9	1
39	GO:0004551	nucleotide diphosphatase activity	0.0162128	ENPP2	1
40	GO:0004622	lysophospholipase activity	0.0181039	ENPP2	1
41	GO:0001871	pattern binding	0.0237565	ENPP2	1
42	GO:0030247	polysaccharide binding	0.0237565	ENPP2	1
43	GO:0043027	cysteine-type endopeptidase inhibitor activity involved in apoptotic process	0.0237565	MT3	43
