# Supplementary material for: Identification of novel prognostic risk signature of breast cancer based on ferroptosis-related genes
Source: Sci Rep. 2022 Aug 12;12:13766. doi: 10.1038/s41598-022-18044-8 (PMC9374692; doi:10.1038/s41598-022-18044-8)
Supplement: Supplementary file 16 — Supplementary Information 16. [file 41598_2022_18044_MOESM16_ESM.xlsx]

## Sheet: Sheet1
Supplementary Table 7 20 significantly enriched KEGG pathways in 19 genes’ functional enrichment analysis (q-value < 0.05).
No.	ID	Description	pvalue	geneID	Count
1	hsa04657	IL-17 signaling pathway	0.000500028	5743/3569/2920	3
2	hsa04668	TNF signaling pathway	0.000834735	5743/3569/2920	3
3	hsa05143	African trypanosomiasis	0.00177971	3569/3039	2
4	hsa05144	Malaria	0.00323182	3569/3039	2
5	hsa05167	Kaposi sarcoma-associated herpesvirus infection	0.00397692	5743/3569/2920	3
6	hsa05134	Legionellosis	0.00418166	3569/2920	2
7	hsa00140	Steroid hormone biosynthesis	0.0047759	1645/1646	2
8	hsa04623	Cytosolic DNA-sensing pathway	0.00508687	3569/90865	2
9	hsa05204	Chemical carcinogenesis - DNA adducts	0.0060745	1646/5743	2
10	hsa05323	Rheumatoid arthritis	0.0108184	3569/2920	2
11	hsa04061	Viral protein interaction with cytokine and cytokine receptor	0.0124319	3569/2920	2
12	hsa04060	Cytokine-cytokine receptor interaction	0.012862	3569/2920/90865	3
13	hsa05146	Amoebiasis	0.0129113	3569/2920	2
14	hsa04064	NF-kappa B signaling pathway	0.0133987	5743/2920	2
15	hsa04625	C-type lectin receptor signaling pathway	0.0133987	5743/3569	2
16	hsa04066	HIF-1 signaling pathway	0.0146524	7018/3569	2
17	hsa00430	Taurine and hypotaurine metabolism	0.0188328	1036	1
18	hsa00910	Nitrogen metabolism	0.0289658	768	1
19	hsa05164	Influenza A	0.0344121	3569/90865	2
