# Supplementary material for: Identification of novel prognostic risk signature of breast cancer based on ferroptosis-related genes
Source: Sci Rep. 2022 Aug 12;12:13766. doi: 10.1038/s41598-022-18044-8 (PMC9374692; doi:10.1038/s41598-022-18044-8)
Supplement: Supplementary file 17 — Supplementary Information 17. [file 41598_2022_18044_MOESM17_ESM.xlsx]

## Sheet: Sheet1
Supplementary Table 8 PCR experimental data
gene	sample	CT(target gene)	CT(internal reference)	∧CT	average	normalze	fold change	average	stdev
ALB	A01-N	24.8391	18.3202	6.51896	6.56996	0.0509981	1.03598	1.00033	0.0260737
ALB	A01-N	24.8595	18.2734	6.58603	6.56996	-0.01607	0.988923
ALB	A01-N	24.904	18.2991	6.60489	6.56996	-0.034928	0.97608
ALB	A01-T	22.9552	17.9802	4.97501	6.56996	1.59495	3.02083	2.97012	0.0310468
ALB	A01-T	22.964	18.0006	4.96345	6.56996	1.60651	3.04513
ALB	A01-T	23.072	18.0101	5.06183	6.56996	1.50812	2.8444
ALB	A02-N	23.186	19.7059	3.48009	3.71766	0.237568	1.179	1.01401	0.17311
ALB	A02-N	23.7045	19.6499	4.05456	3.71766	-0.336895	0.791743
ALB	A02-N	23.3269	19.7086	3.61833	3.71766	0.0993271	1.07127
ALB	A02-T	24.9399	16.259	8.68087	3.71766	-4.96321	0.0320571	0.0371414	0.107301
ALB	A02-T	24.6185	16.3007	8.31781	3.71766	-4.60015	0.0412303
ALB	A02-T	24.8068	16.3765	8.43033	3.71766	-4.71267	0.0381369
ALB	A03-N	25.3048	20.2542	5.05067	5.07589	0.0252234	1.01764	1.00146	0.05531
ALB	A03-N	25.5413	20.3596	5.18178	5.07589	-0.105888	0.929233
ALB	A03-N	25.1758	20.1805	4.99523	5.07589	0.0806643	1.0575
ALB	A03-T	25.3179	18.956	6.36192	5.07589	-1.28603	0.410079	0.423857	0.0459061
ALB	A03-T	25.3173	18.956	6.36133	5.07589	-1.28544	0.410246
ALB	A03-T	25.1963	18.9724	6.22391	5.07589	-1.14802	0.451246
ALB	A04-N	24.4686	19.9555	4.5131	4.44613	-0.0669651	0.954644	1.00065	0.0368474
ALB	A04-N	24.33	19.8907	4.43929	4.44613	0.00683784	1.00475
ALB	A04-N	24.3712	19.9852	4.386	4.44613	0.0601273	1.04256
ALB	A04-T	26.1545	17.2764	8.87803	4.44613	-4.4319	0.0463302	0.0514342	0.0846795
ALB	A04-T	26.2343	17.5004	8.73394	4.44613	-4.28781	0.0511966
ALB	A04-T	26.0558	17.4711	8.58471	4.44613	-4.13858	0.0567758
ALB	A05-N	23.301	18.8452	4.45577	4.57553	0.119754	1.08655	1.00347	0.0855026
ALB	A05-N	23.2784	18.7487	4.52969	4.57553	0.0458419	1.03229
ALB	A05-N	23.4748	18.7337	4.74112	4.57553	-0.165595	0.891561
ALB	A05-T	23.524	18.3392	5.18485	4.57553	-0.609325	0.655503	0.656492	0.0211302
ALB	A05-T	23.5122	18.3667	5.14549	4.57553	-0.569965	0.673633
ALB	A05-T	23.6412	18.4225	5.21862	4.57553	-0.643091	0.64034
ALB	A06-N	24.9328	17.4193	7.51341	7.71244	0.199029	1.14793	1.01591	0.185617
ALB	A06-N	25.3803	17.2969	8.08335	7.71244	-0.370904	0.773298
ALB	A06-N	24.8553	17.3147	7.54057	7.71244	0.171874	1.12652
ALB	A06-T	25.4357	17.2151	8.22054	7.71244	-0.508103	0.703146	0.701675	0.0324287
ALB	A06-T	25.4449	17.2748	8.1701	7.71244	-0.457654	0.72817
ALB	A06-T	25.4883	17.206	8.28224	7.71244	-0.569802	0.673709
ALB	A07-N	22.0354	16.0852	5.95021	5.83833	-0.111883	0.92538	1.00149	0.0560189
ALB	A07-N	21.9631	16.1756	5.7875	5.83833	0.0508334	1.03586
ALB	A07-N	21.9336	16.1563	5.77728	5.83833	0.0610491	1.04322
ALB	A07-T	24.6794	16.87	7.80946	5.83833	-1.97112	0.255054	0.279265	0.0718808
ALB	A07-T	24.5784	16.9019	7.67649	5.83833	-1.83816	0.279679
ALB	A07-T	24.4416	16.881	7.56065	5.83833	-1.72232	0.303061
ALB	A08-N	23.6106	17.1483	6.46235	6.5986	0.136254	1.09905	1.00262	0.0735282
ALB	A08-N	23.6032	16.8886	6.71464	6.5986	-0.116037	0.922719
ALB	A08-N	23.4963	16.8775	6.61882	6.5986	-0.0202173	0.986084
ALB	A08-T	22.7578	14.3849	8.37281	6.5986	-1.77421	0.292355	0.280953	0.029816
ALB	A08-T	22.8062	14.3583	8.44786	6.5986	-1.84926	0.277534
ALB	A08-T	22.849	14.3772	8.47178	6.5986	-1.87318	0.272971
ALB	B01-N	23.8878	16.1496	7.73821	7.63507	-0.103142	0.931003	1.00147	0.0554482
ALB	B01-N	23.8303	16.2821	7.54821	7.63507	0.086853	1.06205
ALB	B01-N	23.8295	16.2107	7.61878	7.63507	0.0162888	1.01135
ALB	B01-T	25.3047	15.6261	9.67858	7.63507	-2.04351	0.242573	0.281059	0.103439
ALB	B01-T	25.0263	15.6328	9.39343	7.63507	-1.75837	0.295583
ALB	B01-T	25.0312	15.6831	9.34808	7.63507	-1.71301	0.305023
ALB	B02-N	24.2898	17.2163	7.07352	7.28564	0.21212	1.15839	1.00706	0.121039
ALB	B02-N	24.4524	16.9597	7.49272	7.28564	-0.207081	0.866288
ALB	B02-N	24.3848	17.0941	7.29068	7.28564	-0.00503922	0.996513
ALB	B02-T	23.8392	15.3597	8.47951	7.28564	-1.19387	0.437129	0.490976	0.0994047
ALB	B02-T	23.5191	15.3821	8.13709	7.28564	-0.85145	0.554227
ALB	B02-T	23.7367	15.3969	8.33982	7.28564	-1.05418	0.48157
ANGPTL7	A01-N	28.5444	18.3202	10.2242	10.2406	0.0163892	1.01142	1.0005	0.03223
ANGPTL7	A01-N	28.4682	18.2734	10.1948	10.2406	0.0457948	1.03225
ANGPTL7	A01-N	28.6019	18.2991	10.3028	10.2406	-0.062184	0.957813
ANGPTL7	A01-T	27.2574	17.9802	9.27722	10.2406	0.963374	1.94987	1.91784	0.112329
ANGPTL7	A01-T	27.5191	18.0006	9.51853	10.2406	0.722066	1.64954
ANGPTL7	A01-T	27.1437	18.0101	9.13351	10.2406	1.10708	2.1541
ANGPTL7	A02-N	27.6772	19.7059	7.97127	8.07648	0.105209	1.07565	1.00144	0.054555
ANGPTL7	A02-N	27.754	19.6499	8.10405	8.07648	-0.027565	0.981075
ANGPTL7	A02-N	27.8627	19.7086	8.15413	8.07648	-0.0776443	0.947604
ANGPTL7	A02-T	26.0946	16.259	9.83557	8.07648	-1.75909	0.295434	0.278337	0.0660901
ANGPTL7	A02-T	26.3544	16.3007	10.0537	8.07648	-1.97722	0.253979
ANGPTL7	A02-T	26.2609	16.3765	9.88443	8.07648	-1.80794	0.285598
ANGPTL7	A03-N	26.8677	20.2542	6.61352	6.60302	-0.0104968	0.992751	1.0002	0.0202718
ANGPTL7	A03-N	26.9912	20.3596	6.63169	6.60302	-0.0286662	0.980326
ANGPTL7	A03-N	26.7444	20.1805	6.56386	6.60302	0.039163	1.02752
ANGPTL7	A03-T	28.9871	18.956	10.0311	6.60302	-3.42807	0.0929069	0.0884748	0.0528294
ANGPTL7	A03-T	29.1623	18.956	10.2064	6.60302	-3.60334	0.0822786
ANGPTL7	A03-T	29.0455	18.9724	10.0731	6.60302	-3.4701	0.090239
ANGPTL7	A04-N	25.944	19.9555	5.98852	6.16568	0.177163	1.13066	1.00438	0.094961
ANGPTL7	A04-N	26.2042	19.8907	6.31353	6.16568	-0.147849	0.902595
ANGPTL7	A04-N	26.1802	19.9852	6.195	6.16568	-0.0293147	0.979886
ANGPTL7	A04-T	27.4741	17.2764	10.1977	6.16568	-4.03198	0.0611298	0.0597052	0.0451222
ANGPTL7	A04-T	27.6793	17.5004	10.1789	6.16568	-4.01322	0.0619299
ANGPTL7	A04-T	27.7937	17.4711	10.3227	6.16568	-4.15699	0.0560559
ANGPTL7	A05-N	26.4297	18.8452	7.58442	7.67263	0.0882085	1.06305	1.00295	0.0790588
ANGPTL7	A05-N	26.3518	18.7487	7.60309	7.67263	0.0695413	1.04938
ANGPTL7	A05-N	26.564	18.7337	7.83038	7.67263	-0.15775	0.896422
ANGPTL7	A05-T	26.385	18.3392	8.0458	7.67263	-0.373171	0.772083	0.770409	0.00342532
ANGPTL7	A05-T	26.4225	18.3667	8.05578	7.67263	-0.383155	0.766759
ANGPTL7	A05-T	26.4678	18.4225	8.04524	7.67263	-0.372609	0.772385
ANGPTL7	A06-N	26.0441	17.4193	8.62473	8.58981	-0.0349166	0.976088	1.00015	0.0179498
ANGPTL7	A06-N	25.8621	17.2969	8.56513	8.58981	0.0246843	1.01726
ANGPTL7	A06-N	25.8943	17.3147	8.57958	8.58981	0.0102323	1.00712
ANGPTL7	A06-T	27.0959	17.2151	9.88076	8.58981	-1.29094	0.408684	0.414582	0.0389104
ANGPTL7	A06-T	27.0609	17.2748	9.78611	8.58981	-1.1963	0.436394
ANGPTL7	A06-T	27.1226	17.206	9.91655	8.58981	-1.32673	0.39867
ANGPTL7	A07-N	24.0353	16.0852	7.95008	7.73474	-0.215345	0.86134	1.00653	0.117078
ANGPTL7	A07-N	23.723	16.1756	7.54743	7.73474	0.187306	1.13864
ANGPTL7	A07-N	23.863	16.1563	7.7067	7.73474	0.0280387	1.01963
ANGPTL7	A07-T	26.2297	16.87	9.35967	7.73474	-1.62493	0.324225	0.302959	0.0498257
ANGPTL7	A07-T	26.4134	16.9019	9.5115	7.73474	-1.77676	0.291837
ANGPTL7	A07-T	26.3876	16.881	9.50668	7.73474	-1.77194	0.292814
ANGPTL7	A08-N	26.282	17.1483	9.1337	9.29201	0.158312	1.11598	1.00364	0.0867742
ANGPTL7	A08-N	26.3213	16.8886	9.43275	9.29201	-0.140738	0.907055
ANGPTL7	A08-N	26.1871	16.8775	9.30959	9.29201	-0.0175743	0.987892
ANGPTL7	A08-T	25.4851	14.3849	11.1002	9.29201	-1.80817	0.285552	0.28128	0.049312
ANGPTL7	A08-T	25.4107	14.3583	11.0523	9.29201	-1.76034	0.295179
ANGPTL7	A08-T	25.5955	14.3772	11.2183	9.29201	-1.92627	0.263108
ANGPTL7	B01-N	25.2928	16.1496	9.14321	9.05475	-0.0884539	0.94053	1.00204	0.0647761
ANGPTL7	B01-N	25.2106	16.2821	8.92855	9.05475	0.126201	1.09142
ANGPTL7	B01-N	25.3032	16.2107	9.0925	9.05475	-0.0377471	0.974175
ANGPTL7	B01-T	24.9474	15.6261	9.32129	9.05475	-0.266534	0.831315	0.820639	0.0483278
ANGPTL7	B01-T	25.0663	15.6328	9.43352	9.05475	-0.378764	0.769096
ANGPTL7	B01-T	24.9529	15.6831	9.26982	9.05475	-0.215068	0.861505
ANGPTL7	B02-N	26.7166	17.2163	9.50032	9.54735	0.0470295	1.03314	1.00772	0.127659
ANGPTL7	B02-N	26.7479	16.9597	9.78819	9.54735	-0.240843	0.846251
ANGPTL7	B02-N	26.4477	17.0941	9.35353	9.54735	0.193813	1.14378
ANGPTL7	B02-T	25.482	15.3597	10.1223	9.54735	-0.574966	0.671302	0.715945	0.0829433
ANGPTL7	B02-T	25.4941	15.3821	10.112	9.54735	-0.564682	0.676104
ANGPTL7	B02-T	25.2654	15.3969	9.8685	9.54735	-0.321154	0.80043
BLOC1S5-TXNDC5	A01-N	28.3584	18.3202	10.0382	9.80415	-0.234069	0.850234	1.01133	0.152085
BLOC1S5-TXNDC5	A01-N	28.1288	18.2734	9.85534	9.80415	-0.0511862	0.965142
BLOC1S5-TXNDC5	A01-N	27.818	18.2991	9.5189	9.80415	0.285255	1.21863
BLOC1S5-TXNDC5	A01-T	36.4449	17.9802	18.4647	9.80415	-8.66058	0.00247118	0.0019507	0.183302
BLOC1S5-TXNDC5	A01-T	36.9871	18.0006	18.9865	9.80415	-9.18238	0.00172119
BLOC1S5-TXNDC5	A01-T	37.0491	18.0101	19.039	9.80415	-9.23484	0.00165973
BLOC1S5-TXNDC5	A02-N	25.8735	19.7059	6.16761	6.15105	-0.0165672	0.988582	1.00032	0.025881
BLOC1S5-TXNDC5	A02-N	25.8352	19.6499	6.18523	6.15105	-0.0341854	0.976583
BLOC1S5-TXNDC5	A02-N	25.8089	19.7086	6.10029	6.15105	0.0507526	1.03581
BLOC1S5-TXNDC5	A02-T	21.5369	16.259	5.27787	6.15105	0.873173	1.83169	2.56442	0.226358
BLOC1S5-TXNDC5	A02-T	20.8779	16.3007	4.57725	6.15105	1.5738	2.97687
BLOC1S5-TXNDC5	A02-T	20.9991	16.3765	4.62263	6.15105	1.52842	2.8847
BLOC1S5-TXNDC5	A03-N	26.6517	20.2542	6.39754	6.36455	-0.0329838	0.977397	1.00227	0.0683288
BLOC1S5-TXNDC5	A03-N	26.8225	20.3596	6.46291	6.36455	-0.0983582	0.934095
BLOC1S5-TXNDC5	A03-N	26.4137	20.1805	6.23321	6.36455	0.131342	1.09531
BLOC1S5-TXNDC5	A03-T	25.5801	18.956	6.6241	6.36455	-0.259544	0.835352	0.882972	0.208491
BLOC1S5-TXNDC5	A03-T	25.1472	18.956	6.19127	6.36455	0.173285	1.12762
BLOC1S5-TXNDC5	A03-T	25.8808	18.9724	6.90839	6.36455	-0.54384	0.685943
BLOC1S5-TXNDC5	A04-N	27.122	19.9555	7.16655	7.26005	0.0934925	1.06695	1.00393	0.0913419
BLOC1S5-TXNDC5	A04-N	27.3334	19.8907	7.44271	7.26005	-0.182667	0.881073
BLOC1S5-TXNDC5	A04-N	27.1561	19.9852	7.17087	7.26005	0.0891743	1.06376
BLOC1S5-TXNDC5	A04-T	22.368	17.2764	5.09158	7.26005	2.16847	4.49546	4.8803	0.0876526
BLOC1S5-TXNDC5	A04-T	22.5383	17.5004	5.03795	7.26005	2.22209	4.6657
BLOC1S5-TXNDC5	A04-T	22.277	17.4711	4.80594	7.26005	2.45411	5.47973
BLOC1S5-TXNDC5	A05-N	25.4082	18.8452	6.563	6.73535	0.172353	1.1269	1.00607	0.113055
BLOC1S5-TXNDC5	A05-N	25.4435	18.7487	6.69478	6.73535	0.0405725	1.02852
BLOC1S5-TXNDC5	A05-N	25.6819	18.7337	6.94828	6.73535	-0.212926	0.862786
BLOC1S5-TXNDC5	A05-T	24.9968	18.3392	6.65757	6.73535	0.077781	1.05539	1.25309	0.120633
BLOC1S5-TXNDC5	A05-T	24.6326	18.3667	6.26588	6.73535	0.46947	1.3846
BLOC1S5-TXNDC5	A05-T	24.7582	18.4225	6.33561	6.73535	0.399741	1.31927
BLOC1S5-TXNDC5	A06-N	26.8873	17.4193	9.46799	9.54357	0.0755736	1.05378	1.00158	0.0576564
BLOC1S5-TXNDC5	A06-N	26.9537	17.2969	9.65678	9.54357	-0.113214	0.924526
BLOC1S5-TXNDC5	A06-N	26.8207	17.3147	9.50593	9.54357	0.0376403	1.02643
BLOC1S5-TXNDC5	A06-T	29.243	17.2151	12.0278	9.54357	-2.48428	0.178714	0.174477	0.123652
BLOC1S5-TXNDC5	A06-T	29.5808	17.2748	12.306	9.54357	-2.76242	0.147377
BLOC1S5-TXNDC5	A06-T	29.0908	17.206	11.8848	9.54357	-2.34124	0.197341
BLOC1S5-TXNDC5	A07-N	25.3052	16.0852	9.22	9.43396	0.213957	1.15986	1.00575	0.108112
BLOC1S5-TXNDC5	A07-N	25.7436	16.1756	9.56799	9.43396	-0.134029	0.911283
BLOC1S5-TXNDC5	A07-N	25.6702	16.1563	9.51388	9.43396	-0.0799274	0.946105
BLOC1S5-TXNDC5	A07-T	25.0928	16.87	8.22283	9.43396	1.21113	2.31519	2.15778	0.0864557
BLOC1S5-TXNDC5	A07-T	25.4025	16.9019	8.50068	9.43396	0.933273	1.9096
BLOC1S5-TXNDC5	A07-T	25.1459	16.881	8.26496	9.43396	1.16899	2.24855
BLOC1S5-TXNDC5	A08-N	27.7905	17.1483	10.6422	11.016	0.373773	1.29574	1.01927	0.19734
BLOC1S5-TXNDC5	A08-N	28.2012	16.8886	11.3126	11.016	-0.296658	0.814136
BLOC1S5-TXNDC5	A08-N	27.9706	16.8775	11.0931	11.016	-0.0771152	0.947951
BLOC1S5-TXNDC5	A08-T	23.9241	14.3849	9.5392	11.016	1.47677	2.78325	3.42024	0.16939
BLOC1S5-TXNDC5	A08-T	23.6501	14.3583	9.29178	11.016	1.7242	3.30396
BLOC1S5-TXNDC5	A08-T	23.3319	14.3772	8.95471	11.016	2.06127	4.17353
BLOC1S5-TXNDC5	B01-N	24.3397	16.1496	8.19011	8.08949	-0.10062	0.932632	1.01101	0.148985
BLOC1S5-TXNDC5	B01-N	24.0784	16.2821	7.79629	8.08949	0.293201	1.22536
BLOC1S5-TXNDC5	B01-N	24.4928	16.2107	8.28207	8.08949	-0.192581	0.875039
BLOC1S5-TXNDC5	B01-T	23.3898	15.6261	7.76361	8.08949	0.325876	1.25343	1.34636	0.0879472
BLOC1S5-TXNDC5	B01-T	23.1232	15.6328	7.49037	8.08949	0.599117	1.51479
BLOC1S5-TXNDC5	B01-T	23.4268	15.6831	7.74368	8.08949	0.345805	1.27086
BLOC1S5-TXNDC5	B02-N	25.4246	17.2163	8.20823	7.97772	-0.230515	0.85233	1.00623	0.115315
BLOC1S5-TXNDC5	B02-N	24.8285	16.9597	7.86877	7.97772	0.108949	1.07844
BLOC1S5-TXNDC5	B02-N	24.9503	17.0941	7.85615	7.97772	0.121566	1.08792
BLOC1S5-TXNDC5	B02-T	23.507	15.3597	8.1473	7.97772	-0.169585	0.889098	0.988817	0.105225
BLOC1S5-TXNDC5	B02-T	23.4427	15.3821	8.0606	7.97772	-0.0828807	0.944171
BLOC1S5-TXNDC5	B02-T	23.1942	15.3969	7.79733	7.97772	0.180381	1.13318
IL6	A01-N	29.9037	18.3202	11.5835	11.3825	-0.20101	0.869941	1.00589	0.110999
IL6	A01-N	29.637	18.2734	11.3636	11.3825	0.018905	1.01319
IL6	A01-N	29.4995	18.2991	11.2004	11.3825	0.182105	1.13454
IL6	A01-T	30.2669	17.9802	12.2867	11.3825	-0.904238	0.534315	0.557203	0.0466541
IL6	A01-T	30.1362	18.0006	12.1357	11.3825	-0.753144	0.593309
IL6	A01-T	30.271	18.0101	12.2609	11.3825	-0.878363	0.543984
IL6	A02-N	30.6603	19.7059	10.9544	11.1293	0.174887	1.12888	1.00492	0.10109
IL6	A02-N	30.9545	19.6499	11.3046	11.1293	-0.175299	0.885584
IL6	A02-N	30.8375	19.7086	11.1289	11.1293	0.000411987	1.00029
IL6	A02-T	30.2411	16.259	13.9821	11.1293	-2.85281	0.138426	0.149743	0.058049
IL6	A02-T	30.0869	16.3007	13.7862	11.1293	-2.65693	0.158557
IL6	A02-T	30.2213	16.3765	13.8448	11.1293	-2.71552	0.152247
IL6	A03-N	27.9414	20.2542	7.68721	7.57145	-0.115768	0.922891	1.00159	0.0579854
IL6	A03-N	27.8672	20.3596	7.50762	7.57145	0.0638224	1.04523
IL6	A03-N	27.7	20.1805	7.5195	7.57145	0.0519454	1.03666
IL6	A03-T	30.6381	18.956	11.6821	7.57145	-4.11068	0.0578843	0.064898	0.0936917
IL6	A03-T	30.3137	18.956	11.3578	7.57145	-3.78632	0.0724774
IL6	A03-T	30.5021	18.9724	11.5298	7.57145	-3.95831	0.0643324
IL6	A04-N	33.7218	19.9555	13.7663	13.8916	0.125272	1.09071	1.00265	0.0742733
IL6	A04-N	33.914	19.8907	14.0233	13.8916	-0.131772	0.91271
IL6	A04-N	33.8703	19.9852	13.8851	13.8916	0.00649961	1.00452
IL6	A04-T	31.0781	17.2764	13.8017	13.8916	0.0898565	1.06426	1.29185	0.152728
IL6	A04-T	31.0408	17.5004	13.5404	13.8916	0.351142	1.27557
IL6	A04-T	30.7437	17.4711	13.2727	13.8916	0.618907	1.53571
IL6	A05-N	31.2774	18.8452	12.4322	12.5151	0.0828667	1.05912	1.00205	0.0658139
IL6	A05-N	31.2166	18.7487	12.4679	12.5151	0.0471344	1.03321
IL6	A05-N	31.3787	18.7337	12.6451	12.5151	-0.130001	0.913831
IL6	A05-T	30.0524	18.3392	11.7132	12.5151	0.801825	1.7433	1.73043	0.0328908
IL6	A05-T	30.0411	18.3667	11.6743	12.5151	0.840759	1.79099
IL6	A05-T	30.2091	18.4225	11.7865	12.5151	0.728559	1.65698
IL6	A06-N	30.8031	17.4193	13.3837	13.2388	-0.144957	0.904406	1.00324	0.0821603
IL6	A06-N	30.5303	17.2969	13.2333	13.2388	0.0054601	1.00379
IL6	A06-N	30.414	17.3147	13.0993	13.2388	0.139497	1.10152
IL6	A06-T	30.6816	17.2151	13.4665	13.2388	-0.227715	0.853986	0.843912	0.189863
IL6	A06-T	31.1306	17.2748	13.8558	13.2388	-0.617058	0.651999
IL6	A06-T	30.4081	17.206	13.2021	13.2388	0.0366796	1.02575
IL6	A07-N	29.8447	16.0852	13.7595	13.7319	-0.0276311	0.98103	1.00101	0.0457535
IL6	A07-N	29.9692	16.1756	13.7936	13.7319	-0.0617326	0.958113
IL6	A07-N	29.7988	16.1563	13.6425	13.7319	0.0893637	1.0639
IL6	A07-T	32.8931	16.87	16.0231	13.7319	-2.29127	0.204295	0.183145	0.0845201
IL6	A07-T	33.2088	16.9019	16.3069	13.7319	-2.57506	0.167814
IL6	A07-T	33.1084	16.881	16.2274	13.7319	-2.49554	0.177324
IL6	A08-N	32.0831	17.1483	14.9349	15.2704	0.335545	1.26185	1.01476	0.17231
IL6	A08-N	32.2587	16.8886	15.3701	15.2704	-0.0997311	0.933207
IL6	A08-N	32.3837	16.8775	15.5062	15.2704	-0.235814	0.849206
IL6	A08-T	31.1168	14.3849	16.7319	15.2704	-1.46148	0.363119	0.425695	0.157438
IL6	A08-T	30.9744	14.3583	16.6161	15.2704	-1.34568	0.393469
IL6	A08-T	30.5896	14.3772	16.2125	15.2704	-0.942039	0.520497
IL6	B01-N	29.7637	16.1496	13.6141	13.4129	-0.201208	0.869822	1.00477	0.100713
IL6	B01-N	29.5862	16.2821	13.3042	13.4129	0.108707	1.07826
IL6	B01-N	29.5311	16.2107	13.3204	13.4129	0.0925007	1.06622
IL6	B01-T	30.804	15.6261	15.1778	13.4129	-1.76493	0.29424	0.327126	0.0831261
IL6	B01-T	30.5231	15.6328	14.8902	13.4129	-1.47736	0.359145
IL6	B01-T	30.7043	15.6831	15.0212	13.4129	-1.60827	0.327991
IL6	B02-N	30.5879	17.2163	13.3716	13.7796	0.408023	1.32687	1.02178	0.208293
IL6	B02-N	30.8706	16.9597	13.9109	13.7796	-0.131243	0.913044
IL6	B02-N	31.1506	17.0941	14.0564	13.7796	-0.27678	0.825431
IL6	B02-T	29.4711	15.3597	14.1114	13.7796	-0.33179	0.79455	0.861144	0.0634465
IL6	B02-T	29.2741	15.3821	13.892	13.7796	-0.112363	0.925072
IL6	B02-T	29.3878	15.3969	13.9909	13.7796	-0.211217	0.863808
NGB	A01-N	24.6318	18.3202	6.3116	6.36599	0.0543861	1.03842	1.00197	0.064403
NGB	A01-N	24.5655	18.2734	6.29206	6.36599	0.073925	1.05258
NGB	A01-N	24.7934	18.2991	6.4943	6.36599	-0.128311	0.914902
NGB	A01-T	24.6149	17.9802	6.63474	6.36599	-0.268755	0.830036	0.834732	0.044824
NGB	A01-T	24.7026	18.0006	6.70205	6.36599	-0.336056	0.792204
NGB	A01-T	24.5574	18.0101	6.54721	6.36599	-0.181221	0.881956
NGB	A02-N	24.2597	19.7059	4.5538	4.49936	-0.0544376	0.96297	1.00036	0.027341
NGB	A02-N	24.1266	19.6499	4.47661	4.49936	0.022747	1.01589
NGB	A02-N	24.1763	19.7086	4.46767	4.49936	0.0316906	1.02221
NGB	A02-T	25.8004	16.259	9.54138	4.49936	-5.04202	0.0303529	0.0285397	0.065268
NGB	A02-T	26.0601	16.3007	9.75944	4.49936	-5.26008	0.026095
NGB	A02-T	25.9751	16.3765	9.59867	4.49936	-5.09932	0.0291711
NGB	A03-N	24.7425	20.2542	4.48831	4.45029	-0.0380192	0.973991	1.00271	0.0745915
NGB	A03-N	24.6659	20.3596	4.30635	4.45029	0.14394	1.10492
NGB	A03-N	24.7367	20.1805	4.55621	4.45029	-0.105921	0.929212
NGB	A03-T	24.4873	18.956	5.53127	4.45029	-1.08098	0.472708	0.491736	0.0367764
NGB	A03-T	24.4446	18.956	5.48858	4.45029	-1.0383	0.486902
NGB	A03-T	24.3783	18.9724	5.40597	4.45029	-0.955685	0.515597
NGB	A04-N	24.0034	19.9555	4.04786	4.05242	0.00456238	1.00317	1.00061	0.0357894
NGB	A04-N	24.0073	19.8907	4.11657	4.05242	-0.0641441	0.956513
NGB	A04-N	23.978	19.9852	3.99284	4.05242	0.0595818	1.04216
NGB	A04-T	25.4376	17.2764	8.16114	4.05242	-4.10872	0.0579634	0.064017	0.146733
NGB	A04-T	25.2409	17.5004	7.7405	4.05242	-3.68808	0.0775849
NGB	A04-T	25.669	17.4711	8.19796	4.05242	-4.14553	0.0565028
NGB	A05-N	24.2125	18.8452	5.36731	5.4397	0.0723858	1.05145	1.00083	0.0415496
NGB	A05-N	24.2599	18.7487	5.51124	5.4397	-0.0715389	0.951622
NGB	A05-N	24.1742	18.7337	5.44054	5.4397	-0.000846863	0.999413
NGB	A05-T	23.646	18.3392	5.30685	5.4397	0.132851	1.09646	1.10741	0.0696475
NGB	A05-T	23.7774	18.3667	5.41065	5.4397	0.029047	1.02034
NGB	A05-T	23.5927	18.4225	5.17013	5.4397	0.269564	1.20544
NGB	A06-N	24.1326	17.4193	6.71325	6.84347	0.130215	1.09446	1.00221	0.0674472
NGB	A06-N	24.236	17.2969	6.93908	6.84347	-0.095609	0.935877
NGB	A06-N	24.1928	17.3147	6.87807	6.84347	-0.0346063	0.976298
NGB	A06-T	24.2206	17.2151	7.00549	6.84347	-0.162021	0.893772	0.906971	0.0120107
NGB	A06-T	24.2387	17.2748	6.96389	6.84347	-0.120424	0.919917
NGB	A06-T	24.19	17.206	6.98394	6.84347	-0.140472	0.907222
NGB	A07-N	23.1123	16.0852	7.02707	6.97071	-0.0563552	0.961691	1.00172	0.059467
NGB	A07-N	23.2089	16.1756	7.03324	6.97071	-0.0625254	0.957586
NGB	A07-N	23.0081	16.1563	6.85183	6.97071	0.118881	1.08589
NGB	A07-T	25.2174	16.87	8.34741	6.97071	-1.3767	0.385099	0.362592	0.0583116
NGB	A07-T	25.3181	16.9019	8.4162	6.97071	-1.44549	0.367167
NGB	A07-T	25.4272	16.881	8.54629	6.97071	-1.57557	0.33551
NGB	A08-N	23.5823	17.1483	6.43407	6.63548	0.201416	1.14983	1.00515	0.102448
NGB	A08-N	23.6574	16.8886	6.76876	6.63548	-0.133274	0.91176
NGB	A08-N	23.5811	16.8775	6.70362	6.63548	-0.0681419	0.953866
NGB	A08-T	24.3745	14.3849	9.98954	6.63548	-3.35405	0.0977978	0.101532	0.0308973
NGB	A08-T	24.2947	14.3583	9.93635	6.63548	-3.30087	0.10147
NGB	A08-T	24.2597	14.3772	9.88251	6.63548	-3.24702	0.105329
NGB	B01-N	24.2377	16.1496	8.08813	8.05195	-0.0361729	0.975239	1.00017	0.0188994
NGB	B01-N	24.3064	16.2821	8.02437	8.05195	0.0275841	1.0193
NGB	B01-N	24.2541	16.2107	8.04336	8.05195	0.00858879	1.00597
NGB	B01-T	24.8059	15.6261	9.17972	8.05195	-1.12777	0.457623	0.488179	0.0724758
NGB	B01-T	24.7769	15.6328	9.14409	8.05195	-1.09214	0.469065
NGB	B01-T	24.6298	15.6831	8.94668	8.05195	-0.894727	0.537849
NGB	B02-N	24.7689	17.2163	7.55255	7.76055	0.207993	1.15508	1.00931	0.140422
NGB	B02-N	24.9877	16.9597	8.02797	7.76055	-0.267427	0.8308
NGB	B02-N	24.7953	17.0941	7.70111	7.76055	0.0594349	1.04206
NGB	B02-T	24.4006	15.3597	9.04096	7.76055	-1.28041	0.411678	0.401769	0.0705097
NGB	B02-T	24.5983	15.3821	9.21626	7.76055	-1.45572	0.364574
NGB	B02-T	24.3782	15.3969	8.98131	7.76055	-1.22077	0.429054
GAPDH	A01-N	18.3202
GAPDH	A01-N	18.2734
GAPDH	A01-N	18.2991
GAPDH	A01-T	17.9802
GAPDH	A01-T	18.0006
GAPDH	A01-T	18.0101
GAPDH	A02-N	19.7059
GAPDH	A02-N	19.6499
GAPDH	A02-N	19.7086
GAPDH	A02-T	16.259
GAPDH	A02-T	16.3007
GAPDH	A02-T	16.3765
GAPDH	A03-N	20.2542
GAPDH	A03-N	20.3596
GAPDH	A03-N	20.1805
GAPDH	A03-T	18.956
GAPDH	A03-T	18.956
GAPDH	A03-T	18.9724
GAPDH	A04-N	19.9555
GAPDH	A04-N	19.8907
GAPDH	A04-N	19.9852
GAPDH	A04-T	17.2764
GAPDH	A04-T	17.5004
GAPDH	A04-T	17.4711
GAPDH	A05-N	18.8452
GAPDH	A05-N	18.7487
GAPDH	A05-N	18.7337
GAPDH	A05-T	18.3392
GAPDH	A05-T	18.3667
GAPDH	A05-T	18.4225
GAPDH	A06-N	17.4193
GAPDH	A06-N	17.2969
GAPDH	A06-N	17.3147
GAPDH	A06-T	17.2151
GAPDH	A06-T	17.2748
GAPDH	A06-T	17.206
GAPDH	A07-N	16.0852
GAPDH	A07-N	16.1756
GAPDH	A07-N	16.1563
GAPDH	A07-T	16.87
GAPDH	A07-T	16.9019
GAPDH	A07-T	16.881
GAPDH	A08-N	17.1483
GAPDH	A08-N	16.8886
GAPDH	A08-N	16.8775
GAPDH	A08-T	14.3849
GAPDH	A08-T	14.3583
GAPDH	A08-T	14.3772
GAPDH	B01-N	16.1496
GAPDH	B01-N	16.2821
GAPDH	B01-N	16.2107
GAPDH	B01-T	15.6261
GAPDH	B01-T	15.6328
GAPDH	B01-T	15.6831
GAPDH	B02-N	17.2163
GAPDH	B02-N	16.9597
GAPDH	B02-N	17.0941
GAPDH	B02-T	15.3597
GAPDH	B02-T	15.3821
GAPDH	B02-T	15.3969
