# Supplementary material for: Identification of novel prognostic risk signature of breast cancer based on ferroptosis-related genes
Source: Sci Rep. 2022 Aug 12;12:13766. doi: 10.1038/s41598-022-18044-8 (PMC9374692; doi:10.1038/s41598-022-18044-8)
Supplement: Supplementary file 18 — Supplementary Information 18. [file 41598_2022_18044_MOESM18_ESM.xlsx]

## Sheet: Sheet1
Supplementary Table 8: Relative expression of the 5 genes in PCR
relative expression
gene	A01-N	A01-T	A02-N	A02-T	A03-N	A03-T	A04-N	A04-T	A05-N	A05-T	A06-N	A06-T	A07-N	A07-T	A08-N	A08-T	B01-N	B01-T	B02-N	B02-T
ALB	1.00033	2.97012	1.01401	0.0371414	1.00146	0.423857	1.00065	0.0514342	1.00347	0.656492	1.01591	0.701675	1.00149	0.279265	1.00262	0.280953	1.00147	0.281059	1.00706	0.490976
ANGPTL7	1	1.91688	1	0.277936	1	0.0884573	1	0.0594448	1	0.768142	1	0.414518	1	0.300992	1	0.280259	1	0.818968	1	0.710458
BLOC1S5-TXNDC5	1.01133	0.0019507	1.00032	2.56442	1.00227	0.882972	1.00393	4.8803	1.00607	1.25309	1.00158	0.174477	1.00575	2.15778	1.01927	3.42024	1.01101	1.34636	1.00623	0.988817
IL6	1.00589	0.557203	1.00492	0.149743	1.00159	0.064898	1.00265	1.29185	1.00205	1.73043	1.00324	0.843912	1.00101	0.183145	1.01476	0.425695	1.00477	0.327126	1.02178	0.861144
NGB	1.00197	0.834732	1.00036	0.0285397	1.00271	0.491736	1.00061	0.064017	1.00083	1.10741	1.00221	0.906971	1.00172	0.362592	1.00515	0.101532	1.00017	0.488179	1.00931	0.401769
